# Supplementary material for: Social isolation produces no effect on ultrasonic vocalization production in adult female CBA/CaJ mice
Source: PLoS One. 2019 Mar 5;14(3):e0213068. doi: 10.1371/journal.pone.0213068 (PMC6400338; doi:10.1371/journal.pone.0213068)
Supplement: S1 File — (XLSX) [file pone.0213068.s001.xlsx]

## Sheet: Number
Subject	Phase	Stimulus Sex	Number of calls produced
Iso F 1	2	f	6
Iso F 1	3	f	12
Iso F 1	2	m	11
Iso F 1	3	m	0
Iso F 2	2	f	584
Iso F 2	3	f	1060
Iso F 2	2	m	159
Iso F 2	3	m	981
Iso F 3	2	f	459
Iso F 3	3	f	737
Iso F 3	2	m	8
Iso F 3	3	m	0
Iso F 4	2	f	0
Iso F 4	3	f	606
Iso F 4	2	m	776
Iso F 4	3	m	950
Iso F 5	2	f	104
Iso F 5	3	f	227
Iso F 5	2	m	1197
Iso F 5	3	m	51
Iso F 6	2	f	509
Iso F 6	3	f	363
Iso F 6	2	m	476
Iso F 6	3	m	1123
Iso F 7	2	f	5
Iso F 7	3	f	0
Iso F 7	2	m	266
Iso F 7	3	m	0
Iso F 8	2	f	108
Iso F 8	3	f	0
Iso F 8	2	m	0
Iso F 8	3	m	0
FExp 1	2	f	25
FExp 1	3	f	0
FExp 1	2	m	0
FExp 1	3	m	0
FExp 2	2	f	11
FExp 2	3	f	27
FExp 2	2	m	0
FExp 2	3	m	0
FExp 3	2	f	5
FExp 3	3	f	0
FExp 3	2	m	164
FExp 3	3	m	0
FExp 4	2	f	0
FExp 4	3	f	150
FExp 4	2	m	97
FExp 4	3	m	0
FExp 5	2	f	354
FExp 5	3	f	0
FExp 5	2	m	0
FExp 5	3	m	0
FExp 6	2	f	34
FExp 6	3	f	7
FExp 6	2	m	0
FExp 6	3	m	0
FExp 7	2	f	0
FExp 7	3	f	0
FExp 7	2	m	0
FExp 7	3	m	0
FExp 8	2	f	0
FExp 8	3	f	0
FExp 8	2	m	80
FExp 8	3	m	0
MFExp 1	2	f	0
MFExp 1	3	f	0
MFExp 1	2	m	17
MFExp 1	3	m	0
MFExp 2	2	f	19
MFExp 2	3	f	8
MFExp 2	2	m	0
MFExp 2	3	m	15
MFExp 3	2	f	23
MFExp 3	3	f	93
MFExp 3	2	m	8
MFExp 3	3	m	241
MFExp 4	2	f	0
MFExp 4	3	f	144
MFExp 4	2	m	45
MFExp 4	3	m	0
MFExp 5	2	f	0
MFExp 5	3	f	45
MFExp 5	2	m	0
MFExp 5	3	m	0
MFExp 6	2	f	0
MFExp 6	3	f	0
MFExp 6	2	m	0
MFExp 6	3	m	0
MFExp 7	2	f	0
MFExp 7	3	f	0
MFExp 7	2	m	107
MFExp 7	3	m	271
MFExp 8	2	f	22
MFExp 8	3	f	55
MFExp 8	2	m	0
MFExp 8	3	m	0

## Sheet: Proportion
Subject	Phase	Stimulus Sex	Category	Proportion
Iso F 1	2	f	Chevron	0
Iso F 1	2	f	Chirp	16.6667
Iso F 1	2	f	Complex	0
Iso F 1	2	f	Downsweep	33.3333
Iso F 1	2	f	Flat	16.6667
Iso F 1	2	f	Inverse Chevron	0
Iso F 1	2	f	Jump	0
Iso F 1	2	f	Multijump	0
Iso F 1	2	f	Upsweep	33.3333
Iso F 1	3	f	Chevron	16.6667
Iso F 1	3	f	Chirp	0
Iso F 1	3	f	Complex	8.33333
Iso F 1	3	f	Downsweep	8.33333
Iso F 1	3	f	Flat	16.6667
Iso F 1	3	f	Inverse Chevron	0
Iso F 1	3	f	Jump	0
Iso F 1	3	f	Multijump	0
Iso F 1	3	f	Upsweep	50
Iso F 1	2	m	Chevron	27.2727
Iso F 1	2	m	Chirp	0
Iso F 1	2	m	Complex	0
Iso F 1	2	m	Downsweep	27.2727
Iso F 1	2	m	Flat	9.09091
Iso F 1	2	m	Inverse Chevron	0
Iso F 1	2	m	Jump	0
Iso F 1	2	m	Multijump	0
Iso F 1	2	m	Upsweep	36.3636
Iso F 1	3	m	Chevron	0
Iso F 1	3	m	Chirp	0
Iso F 1	3	m	Complex	0
Iso F 1	3	m	Downsweep	0
Iso F 1	3	m	Flat	0
Iso F 1	3	m	Inverse Chevron	0
Iso F 1	3	m	Jump	0
Iso F 1	3	m	Multijump	0
Iso F 1	3	m	Upsweep	0
Iso F 2	2	f	Chevron	3.08219
Iso F 2	2	f	Chirp	2.56849
Iso F 2	2	f	Complex	3.93836
Iso F 2	2	f	Downsweep	2.22603
Iso F 2	2	f	Flat	4.96575
Iso F 2	2	f	Inverse Chevron	9.76027
Iso F 2	2	f	Jump	15.9247
Iso F 2	2	f	Multijump	5.82192
Iso F 2	2	f	Upsweep	51.7123
Iso F 2	3	f	Chevron	2.16981
Iso F 2	3	f	Chirp	1.60377
Iso F 2	3	f	Complex	5.28302
Iso F 2	3	f	Downsweep	2.73585
Iso F 2	3	f	Flat	1.03774
Iso F 2	3	f	Inverse Chevron	6.22642
Iso F 2	3	f	Jump	8.11321
Iso F 2	3	f	Multijump	7.35849
Iso F 2	3	f	Upsweep	65.4717
Iso F 2	2	m	Chevron	10.6918
Iso F 2	2	m	Chirp	0
Iso F 2	2	m	Complex	10.0629
Iso F 2	2	m	Downsweep	10.0629
Iso F 2	2	m	Flat	11.9497
Iso F 2	2	m	Inverse Chevron	0.628931
Iso F 2	2	m	Jump	6.28931
Iso F 2	2	m	Multijump	8.80503
Iso F 2	2	m	Upsweep	41.5094
Iso F 2	3	m	Chevron	0.611621
Iso F 2	3	m	Chirp	1.01937
Iso F 2	3	m	Complex	4.68909
Iso F 2	3	m	Downsweep	3.56779
Iso F 2	3	m	Flat	2.54842
Iso F 2	3	m	Inverse Chevron	6.72783
Iso F 2	3	m	Jump	17.8389
Iso F 2	3	m	Multijump	19.5719
Iso F 2	3	m	Upsweep	43.4251
Iso F 3	2	f	Chevron	1.74292
Iso F 3	2	f	Chirp	1.52505
Iso F 3	2	f	Complex	4.3573
Iso F 3	2	f	Downsweep	4.3573
Iso F 3	2	f	Flat	5.01089
Iso F 3	2	f	Inverse Chevron	6.97168
Iso F 3	2	f	Jump	0.653595
Iso F 3	2	f	Multijump	0.43573
Iso F 3	2	f	Upsweep	74.9455
Iso F 3	3	f	Chevron	3.79919
Iso F 3	3	f	Chirp	0.542741
Iso F 3	3	f	Complex	4.47761
Iso F 3	3	f	Downsweep	1.62822
Iso F 3	3	f	Flat	0.814111
Iso F 3	3	f	Inverse Chevron	2.44233
Iso F 3	3	f	Jump	0.542741
Iso F 3	3	f	Multijump	1.76391
Iso F 3	3	f	Upsweep	83.9891
Iso F 3	2	m	Chevron	0
Iso F 3	2	m	Chirp	0
Iso F 3	2	m	Complex	0
Iso F 3	2	m	Downsweep	0
Iso F 3	2	m	Flat	0
Iso F 3	2	m	Inverse Chevron	0
Iso F 3	2	m	Jump	0
Iso F 3	2	m	Multijump	0
Iso F 3	2	m	Upsweep	100
Iso F 3	3	m	Chevron	0
Iso F 3	3	m	Chirp	0
Iso F 3	3	m	Complex	0
Iso F 3	3	m	Downsweep	0
Iso F 3	3	m	Flat	0
Iso F 3	3	m	Inverse Chevron	0
Iso F 3	3	m	Jump	0
Iso F 3	3	m	Multijump	0
Iso F 3	3	m	Upsweep	0
Iso F 4	2	f	Chevron	0
Iso F 4	2	f	Chirp	0
Iso F 4	2	f	Complex	0
Iso F 4	2	f	Downsweep	0
Iso F 4	2	f	Flat	0
Iso F 4	2	f	Inverse Chevron	0
Iso F 4	2	f	Jump	0
Iso F 4	2	f	Multijump	0
Iso F 4	2	f	Upsweep	0
Iso F 4	3	f	Chevron	1.65017
Iso F 4	3	f	Chirp	2.31023
Iso F 4	3	f	Complex	2.47525
Iso F 4	3	f	Downsweep	0.825083
Iso F 4	3	f	Flat	6.10561
Iso F 4	3	f	Inverse Chevron	2.9703
Iso F 4	3	f	Jump	0
Iso F 4	3	f	Multijump	0
Iso F 4	3	f	Upsweep	83.6634
Iso F 4	2	m	Chevron	2.57732
Iso F 4	2	m	Chirp	0.773196
Iso F 4	2	m	Complex	6.0567
Iso F 4	2	m	Downsweep	2.83505
Iso F 4	2	m	Flat	1.80412
Iso F 4	2	m	Inverse Chevron	5.54124
Iso F 4	2	m	Jump	1.03093
Iso F 4	2	m	Multijump	9.79381
Iso F 4	2	m	Upsweep	69.5876
Iso F 4	3	m	Chevron	1.68421
Iso F 4	3	m	Chirp	1.36842
Iso F 4	3	m	Complex	2.42105
Iso F 4	3	m	Downsweep	2.31579
Iso F 4	3	m	Flat	1.15789
Iso F 4	3	m	Inverse Chevron	4.52632
Iso F 4	3	m	Jump	0.421053
Iso F 4	3	m	Multijump	3.68421
Iso F 4	3	m	Upsweep	82.4211
Iso F 5	2	f	Chevron	5.76923
Iso F 5	2	f	Chirp	5.76923
Iso F 5	2	f	Complex	4.80769
Iso F 5	2	f	Downsweep	1.92308
Iso F 5	2	f	Flat	0
Iso F 5	2	f	Inverse Chevron	4.80769
Iso F 5	2	f	Jump	18.2692
Iso F 5	2	f	Multijump	6.73077
Iso F 5	2	f	Upsweep	51.9231
Iso F 5	3	f	Chevron	3.96476
Iso F 5	3	f	Chirp	3.52423
Iso F 5	3	f	Complex	7.48899
Iso F 5	3	f	Downsweep	1.76211
Iso F 5	3	f	Flat	6.60793
Iso F 5	3	f	Inverse Chevron	1.76211
Iso F 5	3	f	Jump	21.1454
Iso F 5	3	f	Multijump	0
Iso F 5	3	f	Upsweep	53.7445
Iso F 5	2	m	Chevron	3.1746
Iso F 5	2	m	Chirp	2.25564
Iso F 5	2	m	Complex	1.5873
Iso F 5	2	m	Downsweep	2.1721
Iso F 5	2	m	Flat	3.25815
Iso F 5	2	m	Inverse Chevron	2.50627
Iso F 5	2	m	Jump	25.6475
Iso F 5	2	m	Multijump	37.1763
Iso F 5	2	m	Upsweep	22.2222
Iso F 5	3	m	Chevron	9.80392
Iso F 5	3	m	Chirp	0
Iso F 5	3	m	Complex	0
Iso F 5	3	m	Downsweep	0
Iso F 5	3	m	Flat	0
Iso F 5	3	m	Inverse Chevron	0
Iso F 5	3	m	Jump	23.5294
Iso F 5	3	m	Multijump	11.7647
Iso F 5	3	m	Upsweep	54.902
Iso F 6	2	f	Chevron	5.50098
Iso F 6	2	f	Chirp	0.196464
Iso F 6	2	f	Complex	2.94695
Iso F 6	2	f	Downsweep	0.196464
Iso F 6	2	f	Flat	0.589391
Iso F 6	2	f	Inverse Chevron	3.53635
Iso F 6	2	f	Jump	0.982318
Iso F 6	2	f	Multijump	1.57171
Iso F 6	2	f	Upsweep	84.4794
Iso F 6	3	f	Chevron	5.50964
Iso F 6	3	f	Chirp	1.10193
Iso F 6	3	f	Complex	2.47934
Iso F 6	3	f	Downsweep	0.550964
Iso F 6	3	f	Flat	2.47934
Iso F 6	3	f	Inverse Chevron	1.10193
Iso F 6	3	f	Jump	1.92837
Iso F 6	3	f	Multijump	1.92837
Iso F 6	3	f	Upsweep	82.9201
Iso F 6	2	m	Chevron	8.40336
Iso F 6	2	m	Chirp	0.210084
Iso F 6	2	m	Complex	3.57143
Iso F 6	2	m	Downsweep	1.05042
Iso F 6	2	m	Flat	0
Iso F 6	2	m	Inverse Chevron	1.68067
Iso F 6	2	m	Jump	1.68067
Iso F 6	2	m	Multijump	3.78151
Iso F 6	2	m	Upsweep	79.6218
Iso F 6	3	m	Chevron	4.8976
Iso F 6	3	m	Chirp	0.801425
Iso F 6	3	m	Complex	3.11665
Iso F 6	3	m	Downsweep	0.534283
Iso F 6	3	m	Flat	2.93856
Iso F 6	3	m	Inverse Chevron	1.15761
Iso F 6	3	m	Jump	2.40427
Iso F 6	3	m	Multijump	6.85663
Iso F 6	3	m	Upsweep	77.293
Iso F 7	2	f	Chevron	20
Iso F 7	2	f	Chirp	0
Iso F 7	2	f	Complex	0
Iso F 7	2	f	Downsweep	0
Iso F 7	2	f	Flat	0
Iso F 7	2	f	Inverse Chevron	0
Iso F 7	2	f	Jump	0
Iso F 7	2	f	Multijump	20
Iso F 7	2	f	Upsweep	60
Iso F 7	3	f	Chevron	0
Iso F 7	3	f	Chirp	0
Iso F 7	3	f	Complex	0
Iso F 7	3	f	Downsweep	0
Iso F 7	3	f	Flat	0
Iso F 7	3	f	Inverse Chevron	0
Iso F 7	3	f	Jump	0
Iso F 7	3	f	Multijump	0
Iso F 7	3	f	Upsweep	0
Iso F 7	2	m	Chevron	0.75188
Iso F 7	2	m	Chirp	2.25564
Iso F 7	2	m	Complex	5.26316
Iso F 7	2	m	Downsweep	0.75188
Iso F 7	2	m	Flat	4.88722
Iso F 7	2	m	Inverse Chevron	2.25564
Iso F 7	2	m	Jump	10.1504
Iso F 7	2	m	Multijump	24.0602
Iso F 7	2	m	Upsweep	49.6241
Iso F 7	3	m	Chevron	0
Iso F 7	3	m	Chirp	0
Iso F 7	3	m	Complex	0
Iso F 7	3	m	Downsweep	0
Iso F 7	3	m	Flat	0
Iso F 7	3	m	Inverse Chevron	0
Iso F 7	3	m	Jump	0
Iso F 7	3	m	Multijump	0
Iso F 7	3	m	Upsweep	0
Iso F 8	2	f	Chevron	2.77778
Iso F 8	2	f	Chirp	0.925926
Iso F 8	2	f	Complex	4.62963
Iso F 8	2	f	Downsweep	0
Iso F 8	2	f	Flat	2.77778
Iso F 8	2	f	Inverse Chevron	0
Iso F 8	2	f	Jump	26.8519
Iso F 8	2	f	Multijump	0
Iso F 8	2	f	Upsweep	62.037
Iso F 8	3	f	Chevron	0
Iso F 8	3	f	Chirp	0
Iso F 8	3	f	Complex	0
Iso F 8	3	f	Downsweep	0
Iso F 8	3	f	Flat	0
Iso F 8	3	f	Inverse Chevron	0
Iso F 8	3	f	Jump	0
Iso F 8	3	f	Multijump	0
Iso F 8	3	f	Upsweep	0
Iso F 8	2	m	Chevron	0
Iso F 8	2	m	Chirp	0
Iso F 8	2	m	Complex	0
Iso F 8	2	m	Downsweep	0
Iso F 8	2	m	Flat	0
Iso F 8	2	m	Inverse Chevron	0
Iso F 8	2	m	Jump	0
Iso F 8	2	m	Multijump	0
Iso F 8	2	m	Upsweep	0
Iso F 8	3	m	Chevron	0
Iso F 8	3	m	Chirp	0
Iso F 8	3	m	Complex	0
Iso F 8	3	m	Downsweep	0
Iso F 8	3	m	Flat	0
Iso F 8	3	m	Inverse Chevron	0
Iso F 8	3	m	Jump	0
Iso F 8	3	m	Multijump	0
Iso F 8	3	m	Upsweep	0
FExp 1	2	f	Chevron	0
FExp 1	2	f	Chirp	0
FExp 1	2	f	Complex	0
FExp 1	2	f	Downsweep	0
FExp 1	2	f	Flat	0
FExp 1	2	f	Inverse Chevron	32
FExp 1	2	f	Jump	4
FExp 1	2	f	Multijump	0
FExp 1	2	f	Upsweep	64
FExp 1	3	f	Chevron	0
FExp 1	3	f	Chirp	0
FExp 1	3	f	Complex	0
FExp 1	3	f	Downsweep	0
FExp 1	3	f	Flat	0
FExp 1	3	f	Inverse Chevron	0
FExp 1	3	f	Jump	0
FExp 1	3	f	Multijump	0
FExp 1	3	f	Upsweep	0
FExp 1	2	m	Chevron	0
FExp 1	2	m	Chirp	0
FExp 1	2	m	Complex	0
FExp 1	2	m	Downsweep	0
FExp 1	2	m	Flat	0
FExp 1	2	m	Inverse Chevron	0
FExp 1	2	m	Jump	0
FExp 1	2	m	Multijump	0
FExp 1	2	m	Upsweep	0
FExp 1	3	m	Chevron	0
FExp 1	3	m	Chirp	0
FExp 1	3	m	Complex	0
FExp 1	3	m	Downsweep	0
FExp 1	3	m	Flat	0
FExp 1	3	m	Inverse Chevron	0
FExp 1	3	m	Jump	0
FExp 1	3	m	Multijump	0
FExp 1	3	m	Upsweep	0
FExp 2	2	f	Chevron	9.09091
FExp 2	2	f	Chirp	0
FExp 2	2	f	Complex	0
FExp 2	2	f	Downsweep	0
FExp 2	2	f	Flat	18.1818
FExp 2	2	f	Inverse Chevron	0
FExp 2	2	f	Jump	0
FExp 2	2	f	Multijump	0
FExp 2	2	f	Upsweep	72.7273
FExp 2	3	f	Chevron	11.1111
FExp 2	3	f	Chirp	0
FExp 2	3	f	Complex	7.40741
FExp 2	3	f	Downsweep	3.7037
FExp 2	3	f	Flat	0
FExp 2	3	f	Inverse Chevron	3.7037
FExp 2	3	f	Jump	0
FExp 2	3	f	Multijump	0
FExp 2	3	f	Upsweep	74.0741
FExp 2	2	m	Chevron	0
FExp 2	2	m	Chirp	0
FExp 2	2	m	Complex	0
FExp 2	2	m	Downsweep	0
FExp 2	2	m	Flat	0
FExp 2	2	m	Inverse Chevron	0
FExp 2	2	m	Jump	0
FExp 2	2	m	Multijump	0
FExp 2	2	m	Upsweep	0
FExp 2	3	m	Chevron	0
FExp 2	3	m	Chirp	0
FExp 2	3	m	Complex	0
FExp 2	3	m	Downsweep	0
FExp 2	3	m	Flat	0
FExp 2	3	m	Inverse Chevron	0
FExp 2	3	m	Jump	0
FExp 2	3	m	Multijump	0
FExp 2	3	m	Upsweep	0
FExp 3	2	f	Chevron	40
FExp 3	2	f	Chirp	0
FExp 3	2	f	Complex	20
FExp 3	2	f	Downsweep	40
FExp 3	2	f	Flat	0
FExp 3	2	f	Inverse Chevron	0
FExp 3	2	f	Jump	0
FExp 3	2	f	Multijump	0
FExp 3	2	f	Upsweep	0
FExp 3	3	f	Chevron	0
FExp 3	3	f	Chirp	0
FExp 3	3	f	Complex	0
FExp 3	3	f	Downsweep	0
FExp 3	3	f	Flat	0
FExp 3	3	f	Inverse Chevron	0
FExp 3	3	f	Jump	0
FExp 3	3	f	Multijump	0
FExp 3	3	f	Upsweep	0
FExp 3	2	m	Chevron	7.92683
FExp 3	2	m	Chirp	0
FExp 3	2	m	Complex	4.26829
FExp 3	2	m	Downsweep	5.4878
FExp 3	2	m	Flat	3.65854
FExp 3	2	m	Inverse Chevron	9.7561
FExp 3	2	m	Jump	0
FExp 3	2	m	Multijump	2.43902
FExp 3	2	m	Upsweep	66.4634
FExp 3	3	m	Chevron	0
FExp 3	3	m	Chirp	0
FExp 3	3	m	Complex	0
FExp 3	3	m	Downsweep	0
FExp 3	3	m	Flat	0
FExp 3	3	m	Inverse Chevron	0
FExp 3	3	m	Jump	0
FExp 3	3	m	Multijump	0
FExp 3	3	m	Upsweep	0
FExp 4	2	f	Chevron	0
FExp 4	2	f	Chirp	0
FExp 4	2	f	Complex	0
FExp 4	2	f	Downsweep	0
FExp 4	2	f	Flat	0
FExp 4	2	f	Inverse Chevron	0
FExp 4	2	f	Jump	0
FExp 4	2	f	Multijump	0
FExp 4	2	f	Upsweep	0
FExp 4	3	f	Chevron	2
FExp 4	3	f	Chirp	0.666667
FExp 4	3	f	Complex	2.66667
FExp 4	3	f	Downsweep	0
FExp 4	3	f	Flat	4
FExp 4	3	f	Inverse Chevron	0
FExp 4	3	f	Jump	11.3333
FExp 4	3	f	Multijump	0
FExp 4	3	f	Upsweep	79.3333
FExp 4	2	m	Chevron	2
FExp 4	2	m	Chirp	1
FExp 4	2	m	Complex	6
FExp 4	2	m	Downsweep	1
FExp 4	2	m	Flat	5
FExp 4	2	m	Inverse Chevron	10
FExp 4	2	m	Jump	0
FExp 4	2	m	Multijump	5
FExp 4	2	m	Upsweep	67
FExp 4	3	m	Chevron	0
FExp 4	3	m	Chirp	0
FExp 4	3	m	Complex	0
FExp 4	3	m	Downsweep	0
FExp 4	3	m	Flat	0
FExp 4	3	m	Inverse Chevron	0
FExp 4	3	m	Jump	0
FExp 4	3	m	Multijump	0
FExp 4	3	m	Upsweep	0
FExp 5	2	f	Chevron	3.10734
FExp 5	2	f	Chirp	0
FExp 5	2	f	Complex	5.36723
FExp 5	2	f	Downsweep	1.12994
FExp 5	2	f	Flat	1.9774
FExp 5	2	f	Inverse Chevron	13.8418
FExp 5	2	f	Jump	16.9492
FExp 5	2	f	Multijump	0
FExp 5	2	f	Upsweep	57.6271
FExp 5	3	f	Chevron	0
FExp 5	3	f	Chirp	0
FExp 5	3	f	Complex	0
FExp 5	3	f	Downsweep	0
FExp 5	3	f	Flat	0
FExp 5	3	f	Inverse Chevron	0
FExp 5	3	f	Jump	0
FExp 5	3	f	Multijump	0
FExp 5	3	f	Upsweep	0
FExp 5	2	m	Chevron	0
FExp 5	2	m	Chirp	0
FExp 5	2	m	Complex	0
FExp 5	2	m	Downsweep	0
FExp 5	2	m	Flat	0
FExp 5	2	m	Inverse Chevron	0
FExp 5	2	m	Jump	0
FExp 5	2	m	Multijump	0
FExp 5	2	m	Upsweep	0
FExp 5	3	m	Chevron	0
FExp 5	3	m	Chirp	0
FExp 5	3	m	Complex	0
FExp 5	3	m	Downsweep	0
FExp 5	3	m	Flat	0
FExp 5	3	m	Inverse Chevron	0
FExp 5	3	m	Jump	0
FExp 5	3	m	Multijump	0
FExp 5	3	m	Upsweep	0
FExp 6	2	f	Chevron	29.4118
FExp 6	2	f	Chirp	0
FExp 6	2	f	Complex	14.7059
FExp 6	2	f	Downsweep	20.5882
FExp 6	2	f	Flat	2.94118
FExp 6	2	f	Inverse Chevron	0
FExp 6	2	f	Jump	11.7647
FExp 6	2	f	Multijump	8.82353
FExp 6	2	f	Upsweep	11.7647
FExp 6	3	f	Chevron	28.5714
FExp 6	3	f	Chirp	0
FExp 6	3	f	Complex	14.2857
FExp 6	3	f	Downsweep	14.2857
FExp 6	3	f	Flat	14.2857
FExp 6	3	f	Inverse Chevron	0
FExp 6	3	f	Jump	0
FExp 6	3	f	Multijump	0
FExp 6	3	f	Upsweep	28.5714
FExp 6	2	m	Chevron	0
FExp 6	2	m	Chirp	0
FExp 6	2	m	Complex	0
FExp 6	2	m	Downsweep	0
FExp 6	2	m	Flat	0
FExp 6	2	m	Inverse Chevron	0
FExp 6	2	m	Jump	0
FExp 6	2	m	Multijump	0
FExp 6	2	m	Upsweep	0
FExp 6	3	m	Chevron	0
FExp 6	3	m	Chirp	0
FExp 6	3	m	Complex	0
FExp 6	3	m	Downsweep	0
FExp 6	3	m	Flat	0
FExp 6	3	m	Inverse Chevron	0
FExp 6	3	m	Jump	0
FExp 6	3	m	Multijump	0
FExp 6	3	m	Upsweep	0
FExp 7	2	f	Chevron	0
FExp 7	2	f	Chirp	0
FExp 7	2	f	Complex	0
FExp 7	2	f	Downsweep	0
FExp 7	2	f	Flat	0
FExp 7	2	f	Inverse Chevron	0
FExp 7	2	f	Jump	0
FExp 7	2	f	Multijump	0
FExp 7	2	f	Upsweep	0
FExp 7	3	f	Chevron	0
FExp 7	3	f	Chirp	0
FExp 7	3	f	Complex	0
FExp 7	3	f	Downsweep	0
FExp 7	3	f	Flat	0
FExp 7	3	f	Inverse Chevron	0
FExp 7	3	f	Jump	0
FExp 7	3	f	Multijump	0
FExp 7	3	f	Upsweep	0
FExp 7	2	m	Chevron	0
FExp 7	2	m	Chirp	0
FExp 7	2	m	Complex	0
FExp 7	2	m	Downsweep	0
FExp 7	2	m	Flat	0
FExp 7	2	m	Inverse Chevron	0
FExp 7	2	m	Jump	0
FExp 7	2	m	Multijump	0
FExp 7	2	m	Upsweep	0
FExp 7	3	m	Chevron	0
FExp 7	3	m	Chirp	0
FExp 7	3	m	Complex	0
FExp 7	3	m	Downsweep	0
FExp 7	3	m	Flat	0
FExp 7	3	m	Inverse Chevron	0
FExp 7	3	m	Jump	0
FExp 7	3	m	Multijump	0
FExp 7	3	m	Upsweep	0
FExp 8	2	f	Chevron	0
FExp 8	2	f	Chirp	0
FExp 8	2	f	Complex	0
FExp 8	2	f	Downsweep	0
FExp 8	2	f	Flat	0
FExp 8	2	f	Inverse Chevron	0
FExp 8	2	f	Jump	0
FExp 8	2	f	Multijump	0
FExp 8	2	f	Upsweep	0
FExp 8	3	f	Chevron	0
FExp 8	3	f	Chirp	0
FExp 8	3	f	Complex	0
FExp 8	3	f	Downsweep	0
FExp 8	3	f	Flat	0
FExp 8	3	f	Inverse Chevron	0
FExp 8	3	f	Jump	0
FExp 8	3	f	Multijump	0
FExp 8	3	f	Upsweep	0
FExp 8	2	m	Chevron	0
FExp 8	2	m	Chirp	0
FExp 8	2	m	Complex	2.5
FExp 8	2	m	Downsweep	1.25
FExp 8	2	m	Flat	11.25
FExp 8	2	m	Inverse Chevron	1.25
FExp 8	2	m	Jump	7.5
FExp 8	2	m	Multijump	0
FExp 8	2	m	Upsweep	76.25
FExp 8	3	m	Chevron	0
FExp 8	3	m	Chirp	0
FExp 8	3	m	Complex	0
FExp 8	3	m	Downsweep	0
FExp 8	3	m	Flat	0
FExp 8	3	m	Inverse Chevron	0
FExp 8	3	m	Jump	0
FExp 8	3	m	Multijump	0
FExp 8	3	m	Upsweep	0
MFExp 1	2	f	Chevron	0
MFExp 1	2	f	Chirp	0
MFExp 1	2	f	Complex	0
MFExp 1	2	f	Downsweep	0
MFExp 1	2	f	Flat	0
MFExp 1	2	f	Inverse Chevron	0
MFExp 1	2	f	Jump	0
MFExp 1	2	f	Multijump	0
MFExp 1	2	f	Upsweep	0
MFExp 1	3	f	Chevron	0
MFExp 1	3	f	Chirp	0
MFExp 1	3	f	Complex	0
MFExp 1	3	f	Downsweep	0
MFExp 1	3	f	Flat	0
MFExp 1	3	f	Inverse Chevron	0
MFExp 1	3	f	Jump	0
MFExp 1	3	f	Multijump	0
MFExp 1	3	f	Upsweep	0
MFExp 1	2	m	Chevron	0
MFExp 1	2	m	Chirp	0
MFExp 1	2	m	Complex	5.88235
MFExp 1	2	m	Downsweep	0
MFExp 1	2	m	Flat	11.7647
MFExp 1	2	m	Inverse Chevron	0
MFExp 1	2	m	Jump	0
MFExp 1	2	m	Multijump	0
MFExp 1	2	m	Upsweep	82.3529
MFExp 1	3	m	Chevron	0
MFExp 1	3	m	Chirp	0
MFExp 1	3	m	Complex	0
MFExp 1	3	m	Downsweep	0
MFExp 1	3	m	Flat	0
MFExp 1	3	m	Inverse Chevron	0
MFExp 1	3	m	Jump	0
MFExp 1	3	m	Multijump	0
MFExp 1	3	m	Upsweep	0
MFExp 2	2	f	Chevron	42.1053
MFExp 2	2	f	Chirp	5.26316
MFExp 2	2	f	Complex	10.5263
MFExp 2	2	f	Downsweep	0
MFExp 2	2	f	Flat	10.5263
MFExp 2	2	f	Inverse Chevron	0
MFExp 2	2	f	Jump	5.26316
MFExp 2	2	f	Multijump	5.26316
MFExp 2	2	f	Upsweep	21.0526
MFExp 2	3	f	Chevron	0
MFExp 2	3	f	Chirp	0
MFExp 2	3	f	Complex	0
MFExp 2	3	f	Downsweep	12.5
MFExp 2	3	f	Flat	0
MFExp 2	3	f	Inverse Chevron	0
MFExp 2	3	f	Jump	12.5
MFExp 2	3	f	Multijump	0
MFExp 2	3	f	Upsweep	75
MFExp 2	2	m	Chevron	0
MFExp 2	2	m	Chirp	0
MFExp 2	2	m	Complex	0
MFExp 2	2	m	Downsweep	0
MFExp 2	2	m	Flat	0
MFExp 2	2	m	Inverse Chevron	0
MFExp 2	2	m	Jump	0
MFExp 2	2	m	Multijump	0
MFExp 2	2	m	Upsweep	0
MFExp 2	3	m	Chevron	0
MFExp 2	3	m	Chirp	6.66667
MFExp 2	3	m	Complex	0
MFExp 2	3	m	Downsweep	0
MFExp 2	3	m	Flat	6.66667
MFExp 2	3	m	Inverse Chevron	6.66667
MFExp 2	3	m	Jump	0
MFExp 2	3	m	Multijump	0
MFExp 2	3	m	Upsweep	80
MFExp 3	2	f	Chevron	4.34783
MFExp 3	2	f	Chirp	0
MFExp 3	2	f	Complex	0
MFExp 3	2	f	Downsweep	0
MFExp 3	2	f	Flat	4.34783
MFExp 3	2	f	Inverse Chevron	0
MFExp 3	2	f	Jump	26.087
MFExp 3	2	f	Multijump	0
MFExp 3	2	f	Upsweep	65.2174
MFExp 3	3	f	Chevron	0
MFExp 3	3	f	Chirp	6.45161
MFExp 3	3	f	Complex	6.45161
MFExp 3	3	f	Downsweep	0
MFExp 3	3	f	Flat	4.30108
MFExp 3	3	f	Inverse Chevron	8.60215
MFExp 3	3	f	Jump	18.2796
MFExp 3	3	f	Multijump	0
MFExp 3	3	f	Upsweep	55.914
MFExp 3	2	m	Chevron	12.5
MFExp 3	2	m	Chirp	0
MFExp 3	2	m	Complex	0
MFExp 3	2	m	Downsweep	12.5
MFExp 3	2	m	Flat	0
MFExp 3	2	m	Inverse Chevron	0
MFExp 3	2	m	Jump	0
MFExp 3	2	m	Multijump	0
MFExp 3	2	m	Upsweep	75
MFExp 3	3	m	Chevron	0.829876
MFExp 3	3	m	Chirp	2.90456
MFExp 3	3	m	Complex	3.73444
MFExp 3	3	m	Downsweep	2.90456
MFExp 3	3	m	Flat	2.90456
MFExp 3	3	m	Inverse Chevron	3.73444
MFExp 3	3	m	Jump	29.8755
MFExp 3	3	m	Multijump	0
MFExp 3	3	m	Upsweep	53.112
MFExp 4	2	f	Chevron	0
MFExp 4	2	f	Chirp	0
MFExp 4	2	f	Complex	0
MFExp 4	2	f	Downsweep	0
MFExp 4	2	f	Flat	0
MFExp 4	2	f	Inverse Chevron	0
MFExp 4	2	f	Jump	0
MFExp 4	2	f	Multijump	0
MFExp 4	2	f	Upsweep	0
MFExp 4	3	f	Chevron	1.38889
MFExp 4	3	f	Chirp	4.16667
MFExp 4	3	f	Complex	2.77778
MFExp 4	3	f	Downsweep	4.86111
MFExp 4	3	f	Flat	4.16667
MFExp 4	3	f	Inverse Chevron	6.25
MFExp 4	3	f	Jump	9.02778
MFExp 4	3	f	Multijump	0
MFExp 4	3	f	Upsweep	67.3611
MFExp 4	2	m	Chevron	4.44444
MFExp 4	2	m	Chirp	0
MFExp 4	2	m	Complex	8.88889
MFExp 4	2	m	Downsweep	0
MFExp 4	2	m	Flat	15.5556
MFExp 4	2	m	Inverse Chevron	4.44444
MFExp 4	2	m	Jump	0
MFExp 4	2	m	Multijump	0
MFExp 4	2	m	Upsweep	66.6667
MFExp 4	3	m	Chevron	0
MFExp 4	3	m	Chirp	0
MFExp 4	3	m	Complex	0
MFExp 4	3	m	Downsweep	0
MFExp 4	3	m	Flat	0
MFExp 4	3	m	Inverse Chevron	0
MFExp 4	3	m	Jump	0
MFExp 4	3	m	Multijump	0
MFExp 4	3	m	Upsweep	0
MFExp 5	2	f	Chevron	0
MFExp 5	2	f	Chirp	0
MFExp 5	2	f	Complex	0
MFExp 5	2	f	Downsweep	0
MFExp 5	2	f	Flat	0
MFExp 5	2	f	Inverse Chevron	0
MFExp 5	2	f	Jump	0
MFExp 5	2	f	Multijump	0
MFExp 5	2	f	Upsweep	0
MFExp 5	3	f	Chevron	2.22222
MFExp 5	3	f	Chirp	2.22222
MFExp 5	3	f	Complex	15.5556
MFExp 5	3	f	Downsweep	0
MFExp 5	3	f	Flat	15.5556
MFExp 5	3	f	Inverse Chevron	8.88889
MFExp 5	3	f	Jump	0
MFExp 5	3	f	Multijump	0
MFExp 5	3	f	Upsweep	55.5556
MFExp 5	2	m	Chevron	0
MFExp 5	2	m	Chirp	0
MFExp 5	2	m	Complex	0
MFExp 5	2	m	Downsweep	0
MFExp 5	2	m	Flat	0
MFExp 5	2	m	Inverse Chevron	0
MFExp 5	2	m	Jump	0
MFExp 5	2	m	Multijump	0
MFExp 5	2	m	Upsweep	0
MFExp 5	3	m	Chevron	0
MFExp 5	3	m	Chirp	0
MFExp 5	3	m	Complex	0
MFExp 5	3	m	Downsweep	0
MFExp 5	3	m	Flat	0
MFExp 5	3	m	Inverse Chevron	0
MFExp 5	3	m	Jump	0
MFExp 5	3	m	Multijump	0
MFExp 5	3	m	Upsweep	0
MFExp 6	2	f	Chevron	0
MFExp 6	2	f	Chirp	0
MFExp 6	2	f	Complex	0
MFExp 6	2	f	Downsweep	0
MFExp 6	2	f	Flat	0
MFExp 6	2	f	Inverse Chevron	0
MFExp 6	2	f	Jump	0
MFExp 6	2	f	Multijump	0
MFExp 6	2	f	Upsweep	0
MFExp 6	3	f	Chevron	0
MFExp 6	3	f	Chirp	0
MFExp 6	3	f	Complex	0
MFExp 6	3	f	Downsweep	0
MFExp 6	3	f	Flat	0
MFExp 6	3	f	Inverse Chevron	0
MFExp 6	3	f	Jump	0
MFExp 6	3	f	Multijump	0
MFExp 6	3	f	Upsweep	0
MFExp 6	2	m	Chevron	0
MFExp 6	2	m	Chirp	0
MFExp 6	2	m	Complex	0
MFExp 6	2	m	Downsweep	0
MFExp 6	2	m	Flat	0
MFExp 6	2	m	Inverse Chevron	0
MFExp 6	2	m	Jump	0
MFExp 6	2	m	Multijump	0
MFExp 6	2	m	Upsweep	0
MFExp 6	3	m	Chevron	0
MFExp 6	3	m	Chirp	0
MFExp 6	3	m	Complex	0
MFExp 6	3	m	Downsweep	0
MFExp 6	3	m	Flat	0
MFExp 6	3	m	Inverse Chevron	0
MFExp 6	3	m	Jump	0
MFExp 6	3	m	Multijump	0
MFExp 6	3	m	Upsweep	0
MFExp 7	2	f	Chevron	0
MFExp 7	2	f	Chirp	0
MFExp 7	2	f	Complex	0
MFExp 7	2	f	Downsweep	0
MFExp 7	2	f	Flat	0
MFExp 7	2	f	Inverse Chevron	0
MFExp 7	2	f	Jump	0
MFExp 7	2	f	Multijump	0
MFExp 7	2	f	Upsweep	0
MFExp 7	3	f	Chevron	0
MFExp 7	3	f	Chirp	0
MFExp 7	3	f	Complex	0
MFExp 7	3	f	Downsweep	0
MFExp 7	3	f	Flat	0
MFExp 7	3	f	Inverse Chevron	0
MFExp 7	3	f	Jump	0
MFExp 7	3	f	Multijump	0
MFExp 7	3	f	Upsweep	0
MFExp 7	2	m	Chevron	0.934579
MFExp 7	2	m	Chirp	1.86916
MFExp 7	2	m	Complex	1.86916
MFExp 7	2	m	Downsweep	0.934579
MFExp 7	2	m	Flat	2.80374
MFExp 7	2	m	Inverse Chevron	0.934579
MFExp 7	2	m	Jump	12.1495
MFExp 7	2	m	Multijump	1.86916
MFExp 7	2	m	Upsweep	76.6355
MFExp 7	3	m	Chevron	0
MFExp 7	3	m	Chirp	7.38007
MFExp 7	3	m	Complex	1.47601
MFExp 7	3	m	Downsweep	0
MFExp 7	3	m	Flat	5.16605
MFExp 7	3	m	Inverse Chevron	2.21402
MFExp 7	3	m	Jump	15.4982
MFExp 7	3	m	Multijump	0.369004
MFExp 7	3	m	Upsweep	67.8967
MFExp 8	2	f	Chevron	4.54545
MFExp 8	2	f	Chirp	9.09091
MFExp 8	2	f	Complex	31.8182
MFExp 8	2	f	Downsweep	0
MFExp 8	2	f	Flat	4.54545
MFExp 8	2	f	Inverse Chevron	4.54545
MFExp 8	2	f	Jump	9.09091
MFExp 8	2	f	Multijump	0
MFExp 8	2	f	Upsweep	36.3636
MFExp 8	3	f	Chevron	0
MFExp 8	3	f	Chirp	0
MFExp 8	3	f	Complex	1.81818
MFExp 8	3	f	Downsweep	9.09091
MFExp 8	3	f	Flat	7.27273
MFExp 8	3	f	Inverse Chevron	9.09091
MFExp 8	3	f	Jump	1.81818
MFExp 8	3	f	Multijump	0
MFExp 8	3	f	Upsweep	70.9091
MFExp 8	2	m	Chevron	0
MFExp 8	2	m	Chirp	0
MFExp 8	2	m	Complex	0
MFExp 8	2	m	Downsweep	0
MFExp 8	2	m	Flat	0
MFExp 8	2	m	Inverse Chevron	0
MFExp 8	2	m	Jump	0
MFExp 8	2	m	Multijump	0
MFExp 8	2	m	Upsweep	0
MFExp 8	3	m	Chevron	0
MFExp 8	3	m	Chirp	0
MFExp 8	3	m	Complex	0
MFExp 8	3	m	Downsweep	0
MFExp 8	3	m	Flat	0
MFExp 8	3	m	Inverse Chevron	0
MFExp 8	3	m	Jump	0
MFExp 8	3	m	Multijump	0
MFExp 8	3	m	Upsweep	0
Iso F 1	Total	--	Chevron	17.2414
Iso F 1	Total	--	Chirp	3.44828
Iso F 1	Total	--	Complex	3.44828
Iso F 1	Total	--	Downsweep	20.6897
Iso F 1	Total	--	Flat	13.7931
Iso F 1	Total	--	Inverse Chevron	0
Iso F 1	Total	--	Jump	0
Iso F 1	Total	--	Multijump	0
Iso F 1	Total	--	Upsweep	41.3793
Iso F 2	Total	--	Chevron	2.29885
Iso F 2	Total	--	Chirp	1.50862
Iso F 2	Total	--	Complex	5.06466
Iso F 2	Total	--	Downsweep	3.34052
Iso F 2	Total	--	Flat	3.01724
Iso F 2	Total	--	Inverse Chevron	6.82471
Iso F 2	Total	--	Jump	13.0747
Iso F 2	Total	--	Multijump	11.4224
Iso F 2	Total	--	Upsweep	53.4483
Iso F 3	Total	--	Chevron	2.99003
Iso F 3	Total	--	Chirp	0.913621
Iso F 3	Total	--	Complex	4.40199
Iso F 3	Total	--	Downsweep	2.65781
Iso F 3	Total	--	Flat	2.40864
Iso F 3	Total	--	Inverse Chevron	4.15282
Iso F 3	Total	--	Jump	0.581395
Iso F 3	Total	--	Multijump	1.24585
Iso F 3	Total	--	Upsweep	80.6478
Iso F 4	Total	--	Chevron	1.97256
Iso F 4	Total	--	Chirp	1.41509
Iso F 4	Total	--	Complex	3.64494
Iso F 4	Total	--	Downsweep	2.1012
Iso F 4	Total	--	Flat	2.65866
Iso F 4	Total	--	Inverse Chevron	4.45969
Iso F 4	Total	--	Jump	0.51458
Iso F 4	Total	--	Multijump	4.75986
Iso F 4	Total	--	Upsweep	78.4734
Iso F 5	Total	--	Chevron	3.67321
Iso F 5	Total	--	Chirp	2.59658
Iso F 5	Total	--	Complex	2.59658
Iso F 5	Total	--	Downsweep	2.0266
Iso F 5	Total	--	Flat	3.41989
Iso F 5	Total	--	Inverse Chevron	2.46992
Iso F 5	Total	--	Jump	24.4459
Iso F 5	Total	--	Multijump	29.0057
Iso F 5	Total	--	Upsweep	29.7657
Iso F 6	Total	--	Chevron	5.78713
Iso F 6	Total	--	Chirp	0.607042
Iso F 6	Total	--	Complex	3.07568
Iso F 6	Total	--	Downsweep	0.566572
Iso F 6	Total	--	Flat	1.82113
Iso F 6	Total	--	Inverse Chevron	1.74019
Iso F 6	Total	--	Jump	1.90206
Iso F 6	Total	--	Multijump	4.45164
Iso F 6	Total	--	Upsweep	80.0486
Iso F 7	Total	--	Chevron	1.10701
Iso F 7	Total	--	Chirp	2.21402
Iso F 7	Total	--	Complex	5.16605
Iso F 7	Total	--	Downsweep	0.738007
Iso F 7	Total	--	Flat	4.79705
Iso F 7	Total	--	Inverse Chevron	2.21402
Iso F 7	Total	--	Jump	9.9631
Iso F 7	Total	--	Multijump	23.9852
Iso F 7	Total	--	Upsweep	49.8155
Iso F 8	Total	--	Chevron	2.77778
Iso F 8	Total	--	Chirp	0.925926
Iso F 8	Total	--	Complex	4.62963
Iso F 8	Total	--	Downsweep	0
Iso F 8	Total	--	Flat	2.77778
Iso F 8	Total	--	Inverse Chevron	0
Iso F 8	Total	--	Jump	26.8519
Iso F 8	Total	--	Multijump	0
Iso F 8	Total	--	Upsweep	62.037
FExp 1	Total	--	Chevron	0
FExp 1	Total	--	Chirp	0
FExp 1	Total	--	Complex	0
FExp 1	Total	--	Downsweep	0
FExp 1	Total	--	Flat	0
FExp 1	Total	--	Inverse Chevron	32
FExp 1	Total	--	Jump	4
FExp 1	Total	--	Multijump	0
FExp 1	Total	--	Upsweep	64
FExp 2	Total	--	Chevron	10.5263
FExp 2	Total	--	Chirp	0
FExp 2	Total	--	Complex	5.26316
FExp 2	Total	--	Downsweep	2.63158
FExp 2	Total	--	Flat	5.26316
FExp 2	Total	--	Inverse Chevron	2.63158
FExp 2	Total	--	Jump	0
FExp 2	Total	--	Multijump	0
FExp 2	Total	--	Upsweep	73.6842
FExp 3	Total	--	Chevron	8.87574
FExp 3	Total	--	Chirp	0
FExp 3	Total	--	Complex	4.73373
FExp 3	Total	--	Downsweep	6.50888
FExp 3	Total	--	Flat	3.5503
FExp 3	Total	--	Inverse Chevron	9.46746
FExp 3	Total	--	Jump	0
FExp 3	Total	--	Multijump	2.36686
FExp 3	Total	--	Upsweep	64.497
FExp 4	Total	--	Chevron	2.02429
FExp 4	Total	--	Chirp	0.809717
FExp 4	Total	--	Complex	4.04858
FExp 4	Total	--	Downsweep	0.404858
FExp 4	Total	--	Flat	4.45344
FExp 4	Total	--	Inverse Chevron	4.04858
FExp 4	Total	--	Jump	6.88259
FExp 4	Total	--	Multijump	2.02429
FExp 4	Total	--	Upsweep	75.3036
FExp 5	Total	--	Chevron	3.10734
FExp 5	Total	--	Chirp	0
FExp 5	Total	--	Complex	5.36723
FExp 5	Total	--	Downsweep	1.12994
FExp 5	Total	--	Flat	1.9774
FExp 5	Total	--	Inverse Chevron	13.8418
FExp 5	Total	--	Jump	16.9492
FExp 5	Total	--	Multijump	0
FExp 5	Total	--	Upsweep	57.6271
FExp 6	Total	--	Chevron	29.2683
FExp 6	Total	--	Chirp	0
FExp 6	Total	--	Complex	14.6341
FExp 6	Total	--	Downsweep	19.5122
FExp 6	Total	--	Flat	4.87805
FExp 6	Total	--	Inverse Chevron	0
FExp 6	Total	--	Jump	9.7561
FExp 6	Total	--	Multijump	7.31707
FExp 6	Total	--	Upsweep	14.6341
FExp 7	Total	--	Chevron	0
FExp 7	Total	--	Chirp	0
FExp 7	Total	--	Complex	0
FExp 7	Total	--	Downsweep	0
FExp 7	Total	--	Flat	0
FExp 7	Total	--	Inverse Chevron	0
FExp 7	Total	--	Jump	0
FExp 7	Total	--	Multijump	0
FExp 7	Total	--	Upsweep	0
FExp 8	Total	--	Chevron	0
FExp 8	Total	--	Chirp	0
FExp 8	Total	--	Complex	2.5
FExp 8	Total	--	Downsweep	1.25
FExp 8	Total	--	Flat	11.25
FExp 8	Total	--	Inverse Chevron	1.25
FExp 8	Total	--	Jump	7.5
FExp 8	Total	--	Multijump	0
FExp 8	Total	--	Upsweep	76.25
MFExp 1	Total	--	Chevron	0
MFExp 1	Total	--	Chirp	0
MFExp 1	Total	--	Complex	5.88235
MFExp 1	Total	--	Downsweep	0
MFExp 1	Total	--	Flat	11.7647
MFExp 1	Total	--	Inverse Chevron	0
MFExp 1	Total	--	Jump	0
MFExp 1	Total	--	Multijump	0
MFExp 1	Total	--	Upsweep	82.3529
MFExp 2	Total	--	Chevron	19.0476
MFExp 2	Total	--	Chirp	4.7619
MFExp 2	Total	--	Complex	4.7619
MFExp 2	Total	--	Downsweep	2.38095
MFExp 2	Total	--	Flat	7.14286
MFExp 2	Total	--	Inverse Chevron	2.38095
MFExp 2	Total	--	Jump	4.7619
MFExp 2	Total	--	Multijump	2.38095
MFExp 2	Total	--	Upsweep	52.381
MFExp 3	Total	--	Chevron	1.09589
MFExp 3	Total	--	Chirp	3.56164
MFExp 3	Total	--	Complex	4.10959
MFExp 3	Total	--	Downsweep	2.19178
MFExp 3	Total	--	Flat	3.28767
MFExp 3	Total	--	Inverse Chevron	4.65753
MFExp 3	Total	--	Jump	26.0274
MFExp 3	Total	--	Multijump	0
MFExp 3	Total	--	Upsweep	55.0685
MFExp 4	Total	--	Chevron	2.1164
MFExp 4	Total	--	Chirp	3.1746
MFExp 4	Total	--	Complex	4.2328
MFExp 4	Total	--	Downsweep	3.7037
MFExp 4	Total	--	Flat	6.87831
MFExp 4	Total	--	Inverse Chevron	5.82011
MFExp 4	Total	--	Jump	6.87831
MFExp 4	Total	--	Multijump	0
MFExp 4	Total	--	Upsweep	67.1958
MFExp 5	Total	--	Chevron	2.22222
MFExp 5	Total	--	Chirp	2.22222
MFExp 5	Total	--	Complex	15.5556
MFExp 5	Total	--	Downsweep	0
MFExp 5	Total	--	Flat	15.5556
MFExp 5	Total	--	Inverse Chevron	8.88889
MFExp 5	Total	--	Jump	0
MFExp 5	Total	--	Multijump	0
MFExp 5	Total	--	Upsweep	55.5556
MFExp 6	Total	--	Chevron	0
MFExp 6	Total	--	Chirp	0
MFExp 6	Total	--	Complex	0
MFExp 6	Total	--	Downsweep	0
MFExp 6	Total	--	Flat	0
MFExp 6	Total	--	Inverse Chevron	0
MFExp 6	Total	--	Jump	0
MFExp 6	Total	--	Multijump	0
MFExp 6	Total	--	Upsweep	0
MFExp 7	Total	--	Chevron	0.26455
MFExp 7	Total	--	Chirp	5.82011
MFExp 7	Total	--	Complex	1.5873
MFExp 7	Total	--	Downsweep	0.26455
MFExp 7	Total	--	Flat	4.49735
MFExp 7	Total	--	Inverse Chevron	1.85185
MFExp 7	Total	--	Jump	14.5503
MFExp 7	Total	--	Multijump	0.793651
MFExp 7	Total	--	Upsweep	70.3704
MFExp 8	Total	--	Chevron	1.2987
MFExp 8	Total	--	Chirp	2.5974
MFExp 8	Total	--	Complex	10.3896
MFExp 8	Total	--	Downsweep	6.49351
MFExp 8	Total	--	Flat	6.49351
MFExp 8	Total	--	Inverse Chevron	7.79221
MFExp 8	Total	--	Jump	3.8961
MFExp 8	Total	--	Multijump	0
MFExp 8	Total	--	Upsweep	61.039

## Sheet: Number of Call Types
Subject	Phase	Stimulus Sex	Number of call types
Iso F 1	2	f	4
Iso F 1	3	f	5
Iso F 1	2	m	4
Iso F 1	3	m	0
Iso F 2	2	f	9
Iso F 2	3	f	9
Iso F 2	2	m	8
Iso F 2	3	m	9
Iso F 3	2	f	9
Iso F 3	3	f	9
Iso F 3	2	m	1
Iso F 3	3	m	0
Iso F 4	2	f	0
Iso F 4	3	f	7
Iso F 4	2	m	9
Iso F 4	3	m	9
Iso F 5	2	f	8
Iso F 5	3	f	8
Iso F 5	2	m	9
Iso F 5	3	m	4
Iso F 6	2	f	9
Iso F 6	3	f	9
Iso F 6	2	m	8
Iso F 6	3	m	9
Iso F 7	2	f	3
Iso F 7	3	f	0
Iso F 7	2	m	9
Iso F 7	3	m	0
Iso F 8	2	f	6
Iso F 8	3	f	0
Iso F 8	2	m	0
Iso F 8	3	m	0
FExp 1	2	f	3
FExp 1	3	f	0
FExp 1	2	m	0
FExp 1	3	m	0
FExp 2	2	f	3
FExp 2	3	f	5
FExp 2	2	m	0
FExp 2	3	m	0
FExp 3	2	f	3
FExp 3	3	f	0
FExp 3	2	m	7
FExp 3	3	m	0
FExp 4	2	f	0
FExp 4	3	f	6
FExp 4	2	m	8
FExp 4	3	m	0
FExp 5	2	f	7
FExp 5	3	f	0
FExp 5	2	m	0
FExp 5	3	m	0
FExp 6	2	f	7
FExp 6	3	f	5
FExp 6	2	m	0
FExp 6	3	m	0
FExp 7	2	f	0
FExp 7	3	f	0
FExp 7	2	m	0
FExp 7	3	m	0
FExp 8	2	f	0
FExp 8	3	f	0
FExp 8	2	m	6
FExp 8	3	m	0
MFExp 1	2	f	0
MFExp 1	3	f	0
MFExp 1	2	m	3
MFExp 1	3	m	0
MFExp 2	2	f	7
MFExp 2	3	f	3
MFExp 2	2	m	0
MFExp 2	3	m	4
MFExp 3	2	f	4
MFExp 3	3	f	6
MFExp 3	2	m	3
MFExp 3	3	m	8
MFExp 4	2	f	0
MFExp 4	3	f	8
MFExp 4	2	m	5
MFExp 4	3	m	0
MFExp 5	2	f	0
MFExp 5	3	f	6
MFExp 5	2	m	0
MFExp 5	3	m	0
MFExp 6	2	f	0
MFExp 6	3	f	0
MFExp 6	2	m	0
MFExp 6	3	m	0
MFExp 7	2	f	0
MFExp 7	3	f	0
MFExp 7	2	m	9
MFExp 7	3	m	8
MFExp 8	2	f	7
MFExp 8	3	f	6
MFExp 8	2	m	0
MFExp 8	3	m	0
Iso F 1	Total	--	4.33333
Iso F 2	Total	--	8.75
Iso F 3	Total	--	6.33333
Iso F 4	Total	--	8.33333
Iso F 5	Total	--	7.25
Iso F 6	Total	--	8.75
Iso F 7	Total	--	5
Iso F 8	Total	--	6
FExp 1	Total	--	3
FExp 2	Total	--	4
FExp 3	Total	--	5
FExp 4	Total	--	7
FExp 5	Total	--	7
FExp 6	Total	--	6
FExp 7	Total	--	--
FExp 8	Total	--	6
MFExp 1	Total	--	3
MFExp 2	Total	--	4.7
MFExp 3	Total	--	5.3
MFExp 4	Total	--	6.5
MFExp 5	Total	--	6
MFExp 6	Total	--	--
MFExp 7	Total	--	8
MFExp 8	Total	--	6.5

## Sheet: Features
Subject	Phase	Stimulus Sex	Category	Feature	Data
Iso F 1	2	f	Chevron	Duration	--
Iso F 1	2	f	Chevron	Peak Frequency	--
Iso F 1	2	f	Chevron	Bandwidth	--
Iso F 1	2	f	Chirp	Duration	10
Iso F 1	2	f	Chirp	Peak Frequency	83203.1
Iso F 1	2	f	Chirp	Bandwidth	3515.6
Iso F 1	2	f	Complex	Duration	--
Iso F 1	2	f	Complex	Peak Frequency	--
Iso F 1	2	f	Complex	Bandwidth	--
Iso F 1	2	f	Downsweep	Duration	29.5
Iso F 1	2	f	Downsweep	Peak Frequency	104883
Iso F 1	2	f	Downsweep	Bandwidth	12890.6
Iso F 1	2	f	Flat	Duration	14
Iso F 1	2	f	Flat	Peak Frequency	72070.3
Iso F 1	2	f	Flat	Bandwidth	4101.6
Iso F 1	2	f	Inverse Chevron	Duration	--
Iso F 1	2	f	Inverse Chevron	Peak Frequency	--
Iso F 1	2	f	Inverse Chevron	Bandwidth	--
Iso F 1	2	f	Jump	Duration	--
Iso F 1	2	f	Jump	Peak Frequency	--
Iso F 1	2	f	Jump	Bandwidth	--
Iso F 1	2	f	Multijump	Duration	--
Iso F 1	2	f	Multijump	Peak Frequency	--
Iso F 1	2	f	Multijump	Bandwidth	--
Iso F 1	2	f	Upsweep	Duration	24.5
Iso F 1	2	f	Upsweep	Peak Frequency	77636.7
Iso F 1	2	f	Upsweep	Bandwidth	14941.4
Iso F 1	3	f	Chevron	Duration	24.5
Iso F 1	3	f	Chevron	Peak Frequency	77050.8
Iso F 1	3	f	Chevron	Bandwidth	8203.15
Iso F 1	3	f	Chirp	Duration	--
Iso F 1	3	f	Chirp	Peak Frequency	--
Iso F 1	3	f	Chirp	Bandwidth	--
Iso F 1	3	f	Complex	Duration	27
Iso F 1	3	f	Complex	Peak Frequency	73242.2
Iso F 1	3	f	Complex	Bandwidth	16992.2
Iso F 1	3	f	Downsweep	Duration	15
Iso F 1	3	f	Downsweep	Peak Frequency	63867.2
Iso F 1	3	f	Downsweep	Bandwidth	5273.4
Iso F 1	3	f	Flat	Duration	21
Iso F 1	3	f	Flat	Peak Frequency	71484.4
Iso F 1	3	f	Flat	Bandwidth	4101.55
Iso F 1	3	f	Inverse Chevron	Duration	--
Iso F 1	3	f	Inverse Chevron	Peak Frequency	--
Iso F 1	3	f	Inverse Chevron	Bandwidth	--
Iso F 1	3	f	Jump	Duration	--
Iso F 1	3	f	Jump	Peak Frequency	--
Iso F 1	3	f	Jump	Bandwidth	--
Iso F 1	3	f	Multijump	Duration	--
Iso F 1	3	f	Multijump	Peak Frequency	--
Iso F 1	3	f	Multijump	Bandwidth	--
Iso F 1	3	f	Upsweep	Duration	25.5
Iso F 1	3	f	Upsweep	Peak Frequency	75976.6
Iso F 1	3	f	Upsweep	Bandwidth	12695.3
Iso F 1	2	m	Chevron	Duration	39
Iso F 1	2	m	Chevron	Peak Frequency	90039.1
Iso F 1	2	m	Chevron	Bandwidth	25195.3
Iso F 1	2	m	Chirp	Duration	--
Iso F 1	2	m	Chirp	Peak Frequency	--
Iso F 1	2	m	Chirp	Bandwidth	--
Iso F 1	2	m	Complex	Duration	--
Iso F 1	2	m	Complex	Peak Frequency	--
Iso F 1	2	m	Complex	Bandwidth	--
Iso F 1	2	m	Downsweep	Duration	32.25
Iso F 1	2	m	Downsweep	Peak Frequency	81005.9
Iso F 1	2	m	Downsweep	Bandwidth	12304.7
Iso F 1	2	m	Flat	Duration	--
Iso F 1	2	m	Flat	Peak Frequency	--
Iso F 1	2	m	Flat	Bandwidth	--
Iso F 1	2	m	Inverse Chevron	Duration	--
Iso F 1	2	m	Inverse Chevron	Peak Frequency	--
Iso F 1	2	m	Inverse Chevron	Bandwidth	--
Iso F 1	2	m	Jump	Duration	--
Iso F 1	2	m	Jump	Peak Frequency	--
Iso F 1	2	m	Jump	Bandwidth	--
Iso F 1	2	m	Multijump	Duration	--
Iso F 1	2	m	Multijump	Peak Frequency	--
Iso F 1	2	m	Multijump	Bandwidth	--
Iso F 1	2	m	Upsweep	Duration	26.5
Iso F 1	2	m	Upsweep	Peak Frequency	77929.7
Iso F 1	2	m	Upsweep	Bandwidth	23877
Iso F 1	3	m	Chevron	Duration	--
Iso F 1	3	m	Chevron	Peak Frequency	--
Iso F 1	3	m	Chevron	Bandwidth	--
Iso F 1	3	m	Chirp	Duration	--
Iso F 1	3	m	Chirp	Peak Frequency	--
Iso F 1	3	m	Chirp	Bandwidth	--
Iso F 1	3	m	Complex	Duration	--
Iso F 1	3	m	Complex	Peak Frequency	--
Iso F 1	3	m	Complex	Bandwidth	--
Iso F 1	3	m	Downsweep	Duration	--
Iso F 1	3	m	Downsweep	Peak Frequency	--
Iso F 1	3	m	Downsweep	Bandwidth	--
Iso F 1	3	m	Flat	Duration	--
Iso F 1	3	m	Flat	Peak Frequency	--
Iso F 1	3	m	Flat	Bandwidth	--
Iso F 1	3	m	Inverse Chevron	Duration	--
Iso F 1	3	m	Inverse Chevron	Peak Frequency	--
Iso F 1	3	m	Inverse Chevron	Bandwidth	--
Iso F 1	3	m	Jump	Duration	--
Iso F 1	3	m	Jump	Peak Frequency	--
Iso F 1	3	m	Jump	Bandwidth	--
Iso F 1	3	m	Multijump	Duration	--
Iso F 1	3	m	Multijump	Peak Frequency	--
Iso F 1	3	m	Multijump	Bandwidth	--
Iso F 1	3	m	Upsweep	Duration	--
Iso F 1	3	m	Upsweep	Peak Frequency	--
Iso F 1	3	m	Upsweep	Bandwidth	--
Iso F 2	2	f	Chevron	Duration	44.1111
Iso F 2	2	f	Chevron	Peak Frequency	75618.5
Iso F 2	2	f	Chevron	Bandwidth	18717.5
Iso F 2	2	f	Chirp	Duration	7.73333
Iso F 2	2	f	Chirp	Peak Frequency	72382.8
Iso F 2	2	f	Chirp	Bandwidth	2968.75
Iso F 2	2	f	Complex	Duration	42.8696
Iso F 2	2	f	Complex	Peak Frequency	75356.6
Iso F 2	2	f	Complex	Bandwidth	14495.6
Iso F 2	2	f	Downsweep	Duration	19.8462
Iso F 2	2	f	Downsweep	Peak Frequency	69185.7
Iso F 2	2	f	Downsweep	Bandwidth	7752.41
Iso F 2	2	f	Flat	Duration	18.5172
Iso F 2	2	f	Flat	Peak Frequency	70898.4
Iso F 2	2	f	Flat	Bandwidth	3717.66
Iso F 2	2	f	Inverse Chevron	Duration	27.1053
Iso F 2	2	f	Inverse Chevron	Peak Frequency	68729.4
Iso F 2	2	f	Inverse Chevron	Bandwidth	10690.8
Iso F 2	2	f	Jump	Duration	29.6774
Iso F 2	2	f	Jump	Peak Frequency	78566
Iso F 2	2	f	Jump	Bandwidth	27986.4
Iso F 2	2	f	Multijump	Duration	49.3824
Iso F 2	2	f	Multijump	Peak Frequency	69830
Iso F 2	2	f	Multijump	Bandwidth	44203.8
Iso F 2	2	f	Upsweep	Duration	27.9603
Iso F 2	2	f	Upsweep	Peak Frequency	75143.6
Iso F 2	2	f	Upsweep	Bandwidth	19972.3
Iso F 2	3	f	Chevron	Duration	43.8261
Iso F 2	3	f	Chevron	Peak Frequency	67637.6
Iso F 2	3	f	Chevron	Bandwidth	12763.2
Iso F 2	3	f	Chirp	Duration	8.94118
Iso F 2	3	f	Chirp	Peak Frequency	70657.2
Iso F 2	3	f	Chirp	Bandwidth	1688.89
Iso F 2	3	f	Complex	Duration	41.1429
Iso F 2	3	f	Complex	Peak Frequency	67215.4
Iso F 2	3	f	Complex	Bandwidth	13424.2
Iso F 2	3	f	Downsweep	Duration	19.9655
Iso F 2	3	f	Downsweep	Peak Frequency	69403.3
Iso F 2	3	f	Downsweep	Bandwidth	7900.06
Iso F 2	3	f	Flat	Duration	19.8182
Iso F 2	3	f	Flat	Peak Frequency	67542.6
Iso F 2	3	f	Flat	Bandwidth	2343.75
Iso F 2	3	f	Inverse Chevron	Duration	30.2727
Iso F 2	3	f	Inverse Chevron	Peak Frequency	67418.3
Iso F 2	3	f	Inverse Chevron	Bandwidth	10502.5
Iso F 2	3	f	Jump	Duration	29.3721
Iso F 2	3	f	Jump	Peak Frequency	71280
Iso F 2	3	f	Jump	Bandwidth	31558.9
Iso F 2	3	f	Multijump	Duration	39.9231
Iso F 2	3	f	Multijump	Peak Frequency	66135.8
Iso F 2	3	f	Multijump	Bandwidth	38101
Iso F 2	3	f	Upsweep	Duration	28.2983
Iso F 2	3	f	Upsweep	Peak Frequency	70382.6
Iso F 2	3	f	Upsweep	Bandwidth	15689.5
Iso F 2	2	m	Chevron	Duration	37.5294
Iso F 2	2	m	Chevron	Peak Frequency	72449.5
Iso F 2	2	m	Chevron	Bandwidth	9960.94
Iso F 2	2	m	Chirp	Duration	--
Iso F 2	2	m	Chirp	Peak Frequency	--
Iso F 2	2	m	Chirp	Bandwidth	--
Iso F 2	2	m	Complex	Duration	35.875
Iso F 2	2	m	Complex	Peak Frequency	72949.2
Iso F 2	2	m	Complex	Bandwidth	9008.79
Iso F 2	2	m	Downsweep	Duration	30.875
Iso F 2	2	m	Downsweep	Peak Frequency	73242.2
Iso F 2	2	m	Downsweep	Bandwidth	9448.24
Iso F 2	2	m	Flat	Duration	27.5263
Iso F 2	2	m	Flat	Peak Frequency	70374.2
Iso F 2	2	m	Flat	Bandwidth	3669.81
Iso F 2	2	m	Inverse Chevron	Duration	33
Iso F 2	2	m	Inverse Chevron	Peak Frequency	69726.6
Iso F 2	2	m	Inverse Chevron	Bandwidth	7031.3
Iso F 2	2	m	Jump	Duration	33.1
Iso F 2	2	m	Jump	Peak Frequency	68906.3
Iso F 2	2	m	Jump	Bandwidth	20332
Iso F 2	2	m	Multijump	Duration	47.5833
Iso F 2	2	m	Multijump	Peak Frequency	63134.8
Iso F 2	2	m	Multijump	Bandwidth	36718.8
Iso F 2	2	m	Upsweep	Duration	26.1364
Iso F 2	2	m	Upsweep	Peak Frequency	71306.8
Iso F 2	2	m	Upsweep	Bandwidth	12721.9
Iso F 2	3	m	Chevron	Duration	37.5
Iso F 2	3	m	Chevron	Peak Frequency	73437.5
Iso F 2	3	m	Chevron	Bandwidth	8789.05
Iso F 2	3	m	Chirp	Duration	7.3
Iso F 2	3	m	Chirp	Peak Frequency	75996.1
Iso F 2	3	m	Chirp	Bandwidth	3398.43
Iso F 2	3	m	Complex	Duration	39.8696
Iso F 2	3	m	Complex	Peak Frequency	68669.3
Iso F 2	3	m	Complex	Bandwidth	11922.5
Iso F 2	3	m	Downsweep	Duration	20.2286
Iso F 2	3	m	Downsweep	Peak Frequency	66043.5
Iso F 2	3	m	Downsweep	Bandwidth	7500.01
Iso F 2	3	m	Flat	Duration	18.12
Iso F 2	3	m	Flat	Peak Frequency	66539.1
Iso F 2	3	m	Flat	Bandwidth	2531.26
Iso F 2	3	m	Inverse Chevron	Duration	27.2727
Iso F 2	3	m	Inverse Chevron	Peak Frequency	64133.5
Iso F 2	3	m	Inverse Chevron	Bandwidth	10324.9
Iso F 2	3	m	Jump	Duration	29.44
Iso F 2	3	m	Jump	Peak Frequency	70305.8
Iso F 2	3	m	Jump	Bandwidth	24743.3
Iso F 2	3	m	Multijump	Duration	44.0469
Iso F 2	3	m	Multijump	Peak Frequency	57257.1
Iso F 2	3	m	Multijump	Bandwidth	39129.6
Iso F 2	3	m	Upsweep	Duration	28.9413
Iso F 2	3	m	Upsweep	Peak Frequency	68677.1
Iso F 2	3	m	Upsweep	Bandwidth	15001.9
Iso F 3	2	f	Chevron	Duration	43.625
Iso F 3	2	f	Chevron	Peak Frequency	67456.1
Iso F 3	2	f	Chevron	Bandwidth	16259.8
Iso F 3	2	f	Chirp	Duration	9.14286
Iso F 3	2	f	Chirp	Peak Frequency	66127.2
Iso F 3	2	f	Chirp	Bandwidth	4185.24
Iso F 3	2	f	Complex	Duration	36.2
Iso F 3	2	f	Complex	Peak Frequency	68085.9
Iso F 3	2	f	Complex	Bandwidth	12568.4
Iso F 3	2	f	Downsweep	Duration	18.8
Iso F 3	2	f	Downsweep	Peak Frequency	66943.3
Iso F 3	2	f	Downsweep	Bandwidth	7792.98
Iso F 3	2	f	Flat	Duration	16.8696
Iso F 3	2	f	Flat	Peak Frequency	64784.3
Iso F 3	2	f	Flat	Bandwidth	3439.2
Iso F 3	2	f	Inverse Chevron	Duration	21.9375
Iso F 3	2	f	Inverse Chevron	Peak Frequency	64782.7
Iso F 3	2	f	Inverse Chevron	Bandwidth	9100.33
Iso F 3	2	f	Jump	Duration	27.3333
Iso F 3	2	f	Jump	Peak Frequency	76757.8
Iso F 3	2	f	Jump	Bandwidth	23632.8
Iso F 3	2	f	Multijump	Duration	38
Iso F 3	2	f	Multijump	Peak Frequency	73828.1
Iso F 3	2	f	Multijump	Bandwidth	39257.8
Iso F 3	2	f	Upsweep	Duration	27.0465
Iso F 3	2	f	Upsweep	Peak Frequency	69576.7
Iso F 3	2	f	Upsweep	Bandwidth	16808.2
Iso F 3	3	f	Chevron	Duration	48.4643
Iso F 3	3	f	Chevron	Peak Frequency	75858
Iso F 3	3	f	Chevron	Bandwidth	18833.7
Iso F 3	3	f	Chirp	Duration	8.75
Iso F 3	3	f	Chirp	Peak Frequency	75292.9
Iso F 3	3	f	Chirp	Bandwidth	6738.3
Iso F 3	3	f	Complex	Duration	41.6364
Iso F 3	3	f	Complex	Peak Frequency	75550.4
Iso F 3	3	f	Complex	Bandwidth	16424
Iso F 3	3	f	Downsweep	Duration	60.3333
Iso F 3	3	f	Downsweep	Peak Frequency	73730.4
Iso F 3	3	f	Downsweep	Bandwidth	12841.8
Iso F 3	3	f	Flat	Duration	16.8333
Iso F 3	3	f	Flat	Peak Frequency	68261.7
Iso F 3	3	f	Flat	Bandwidth	2832.02
Iso F 3	3	f	Inverse Chevron	Duration	25.8333
Iso F 3	3	f	Inverse Chevron	Peak Frequency	66634.1
Iso F 3	3	f	Inverse Chevron	Bandwidth	8528.64
Iso F 3	3	f	Jump	Duration	18.25
Iso F 3	3	f	Jump	Peak Frequency	71630.9
Iso F 3	3	f	Jump	Bandwidth	21386.7
Iso F 3	3	f	Multijump	Duration	46.2308
Iso F 3	3	f	Multijump	Peak Frequency	71619.6
Iso F 3	3	f	Multijump	Bandwidth	45387.6
Iso F 3	3	f	Upsweep	Duration	28.1179
Iso F 3	3	f	Upsweep	Peak Frequency	72606.1
Iso F 3	3	f	Upsweep	Bandwidth	18138.5
Iso F 3	2	m	Chevron	Duration	--
Iso F 3	2	m	Chevron	Peak Frequency	--
Iso F 3	2	m	Chevron	Bandwidth	--
Iso F 3	2	m	Chirp	Duration	--
Iso F 3	2	m	Chirp	Peak Frequency	--
Iso F 3	2	m	Chirp	Bandwidth	--
Iso F 3	2	m	Complex	Duration	--
Iso F 3	2	m	Complex	Peak Frequency	--
Iso F 3	2	m	Complex	Bandwidth	--
Iso F 3	2	m	Downsweep	Duration	--
Iso F 3	2	m	Downsweep	Peak Frequency	--
Iso F 3	2	m	Downsweep	Bandwidth	--
Iso F 3	2	m	Flat	Duration	--
Iso F 3	2	m	Flat	Peak Frequency	--
Iso F 3	2	m	Flat	Bandwidth	--
Iso F 3	2	m	Inverse Chevron	Duration	--
Iso F 3	2	m	Inverse Chevron	Peak Frequency	--
Iso F 3	2	m	Inverse Chevron	Bandwidth	--
Iso F 3	2	m	Jump	Duration	--
Iso F 3	2	m	Jump	Peak Frequency	--
Iso F 3	2	m	Jump	Bandwidth	--
Iso F 3	2	m	Multijump	Duration	--
Iso F 3	2	m	Multijump	Peak Frequency	--
Iso F 3	2	m	Multijump	Bandwidth	--
Iso F 3	2	m	Upsweep	Duration	27
Iso F 3	2	m	Upsweep	Peak Frequency	73307.3
Iso F 3	2	m	Upsweep	Bandwidth	17708.3
Iso F 3	3	m	Chevron	Duration	--
Iso F 3	3	m	Chevron	Peak Frequency	--
Iso F 3	3	m	Chevron	Bandwidth	--
Iso F 3	3	m	Chirp	Duration	--
Iso F 3	3	m	Chirp	Peak Frequency	--
Iso F 3	3	m	Chirp	Bandwidth	--
Iso F 3	3	m	Complex	Duration	--
Iso F 3	3	m	Complex	Peak Frequency	--
Iso F 3	3	m	Complex	Bandwidth	--
Iso F 3	3	m	Downsweep	Duration	--
Iso F 3	3	m	Downsweep	Peak Frequency	--
Iso F 3	3	m	Downsweep	Bandwidth	--
Iso F 3	3	m	Flat	Duration	--
Iso F 3	3	m	Flat	Peak Frequency	--
Iso F 3	3	m	Flat	Bandwidth	--
Iso F 3	3	m	Inverse Chevron	Duration	--
Iso F 3	3	m	Inverse Chevron	Peak Frequency	--
Iso F 3	3	m	Inverse Chevron	Bandwidth	--
Iso F 3	3	m	Jump	Duration	--
Iso F 3	3	m	Jump	Peak Frequency	--
Iso F 3	3	m	Jump	Bandwidth	--
Iso F 3	3	m	Multijump	Duration	--
Iso F 3	3	m	Multijump	Peak Frequency	--
Iso F 3	3	m	Multijump	Bandwidth	--
Iso F 3	3	m	Upsweep	Duration	--
Iso F 3	3	m	Upsweep	Peak Frequency	--
Iso F 3	3	m	Upsweep	Bandwidth	--
Iso F 4	2	f	Chevron	Duration	--
Iso F 4	2	f	Chevron	Peak Frequency	--
Iso F 4	2	f	Chevron	Bandwidth	--
Iso F 4	2	f	Chirp	Duration	--
Iso F 4	2	f	Chirp	Peak Frequency	--
Iso F 4	2	f	Chirp	Bandwidth	--
Iso F 4	2	f	Complex	Duration	--
Iso F 4	2	f	Complex	Peak Frequency	--
Iso F 4	2	f	Complex	Bandwidth	--
Iso F 4	2	f	Downsweep	Duration	--
Iso F 4	2	f	Downsweep	Peak Frequency	--
Iso F 4	2	f	Downsweep	Bandwidth	--
Iso F 4	2	f	Flat	Duration	--
Iso F 4	2	f	Flat	Peak Frequency	--
Iso F 4	2	f	Flat	Bandwidth	--
Iso F 4	2	f	Inverse Chevron	Duration	--
Iso F 4	2	f	Inverse Chevron	Peak Frequency	--
Iso F 4	2	f	Inverse Chevron	Bandwidth	--
Iso F 4	2	f	Jump	Duration	--
Iso F 4	2	f	Jump	Peak Frequency	--
Iso F 4	2	f	Jump	Bandwidth	--
Iso F 4	2	f	Multijump	Duration	--
Iso F 4	2	f	Multijump	Peak Frequency	--
Iso F 4	2	f	Multijump	Bandwidth	--
Iso F 4	2	f	Upsweep	Duration	--
Iso F 4	2	f	Upsweep	Peak Frequency	--
Iso F 4	2	f	Upsweep	Bandwidth	--
Iso F 4	3	f	Chevron	Duration	56.9
Iso F 4	3	f	Chevron	Peak Frequency	75410.1
Iso F 4	3	f	Chevron	Bandwidth	17109.4
Iso F 4	3	f	Chirp	Duration	7.07143
Iso F 4	3	f	Chirp	Peak Frequency	70312.5
Iso F 4	3	f	Chirp	Bandwidth	2134.47
Iso F 4	3	f	Complex	Duration	37.4
Iso F 4	3	f	Complex	Peak Frequency	72968.7
Iso F 4	3	f	Complex	Bandwidth	10468.8
Iso F 4	3	f	Downsweep	Duration	26.8
Iso F 4	3	f	Downsweep	Peak Frequency	73828.1
Iso F 4	3	f	Downsweep	Bandwidth	8671.84
Iso F 4	3	f	Flat	Duration	19.0541
Iso F 4	3	f	Flat	Peak Frequency	71246.8
Iso F 4	3	f	Flat	Bandwidth	3388.94
Iso F 4	3	f	Inverse Chevron	Duration	27.4444
Iso F 4	3	f	Inverse Chevron	Peak Frequency	71679.7
Iso F 4	3	f	Inverse Chevron	Bandwidth	9667.96
Iso F 4	3	f	Jump	Duration	--
Iso F 4	3	f	Jump	Peak Frequency	--
Iso F 4	3	f	Jump	Bandwidth	--
Iso F 4	3	f	Multijump	Duration	--
Iso F 4	3	f	Multijump	Peak Frequency	--
Iso F 4	3	f	Multijump	Bandwidth	--
Iso F 4	3	f	Upsweep	Duration	26.4004
Iso F 4	3	f	Upsweep	Peak Frequency	73022.6
Iso F 4	3	f	Upsweep	Bandwidth	15516.4
Iso F 4	2	m	Chevron	Duration	45.4
Iso F 4	2	m	Chevron	Peak Frequency	76230.5
Iso F 4	2	m	Chevron	Bandwidth	17197.3
Iso F 4	2	m	Chirp	Duration	8
Iso F 4	2	m	Chirp	Peak Frequency	73339.9
Iso F 4	2	m	Chirp	Bandwidth	1367.18
Iso F 4	2	m	Complex	Duration	40.1702
Iso F 4	2	m	Complex	Peak Frequency	77007.1
Iso F 4	2	m	Complex	Bandwidth	12080.3
Iso F 4	2	m	Downsweep	Duration	24.6364
Iso F 4	2	m	Downsweep	Peak Frequency	77423.6
Iso F 4	2	m	Downsweep	Bandwidth	8895.57
Iso F 4	2	m	Flat	Duration	15.9286
Iso F 4	2	m	Flat	Peak Frequency	71902.9
Iso F 4	2	m	Flat	Bandwidth	2469.31
Iso F 4	2	m	Inverse Chevron	Duration	28.6279
Iso F 4	2	m	Inverse Chevron	Peak Frequency	72819.8
Iso F 4	2	m	Inverse Chevron	Bandwidth	10764.9
Iso F 4	2	m	Jump	Duration	28
Iso F 4	2	m	Jump	Peak Frequency	79467.8
Iso F 4	2	m	Jump	Bandwidth	24389.7
Iso F 4	2	m	Multijump	Duration	49.6711
Iso F 4	2	m	Multijump	Peak Frequency	68500.7
Iso F 4	2	m	Multijump	Bandwidth	61918
Iso F 4	2	m	Upsweep	Duration	29.5852
Iso F 4	2	m	Upsweep	Peak Frequency	75252.8
Iso F 4	2	m	Upsweep	Bandwidth	19957.7
Iso F 4	3	m	Chevron	Duration	53.5
Iso F 4	3	m	Chevron	Peak Frequency	72399.9
Iso F 4	3	m	Chevron	Bandwidth	18420.4
Iso F 4	3	m	Chirp	Duration	8.53846
Iso F 4	3	m	Chirp	Peak Frequency	77163.5
Iso F 4	3	m	Chirp	Bandwidth	2433.9
Iso F 4	3	m	Complex	Duration	38.3478
Iso F 4	3	m	Complex	Peak Frequency	76961.6
Iso F 4	3	m	Complex	Bandwidth	10903.5
Iso F 4	3	m	Downsweep	Duration	21
Iso F 4	3	m	Downsweep	Peak Frequency	72789.4
Iso F 4	3	m	Downsweep	Bandwidth	8309.67
Iso F 4	3	m	Flat	Duration	19.1818
Iso F 4	3	m	Flat	Peak Frequency	70845.2
Iso F 4	3	m	Flat	Bandwidth	2397.04
Iso F 4	3	m	Inverse Chevron	Duration	28.5814
Iso F 4	3	m	Inverse Chevron	Peak Frequency	71320.9
Iso F 4	3	m	Inverse Chevron	Bandwidth	11596.1
Iso F 4	3	m	Jump	Duration	21.5
Iso F 4	3	m	Jump	Peak Frequency	78076.2
Iso F 4	3	m	Jump	Bandwidth	24316.4
Iso F 4	3	m	Multijump	Duration	47.0286
Iso F 4	3	m	Multijump	Peak Frequency	73225.5
Iso F 4	3	m	Multijump	Bandwidth	61157.1
Iso F 4	3	m	Upsweep	Duration	29.1315
Iso F 4	3	m	Upsweep	Peak Frequency	73736.1
Iso F 4	3	m	Upsweep	Bandwidth	18363.9
Iso F 5	2	f	Chevron	Duration	39.8333
Iso F 5	2	f	Chevron	Peak Frequency	86328.1
Iso F 5	2	f	Chevron	Bandwidth	16210.9
Iso F 5	2	f	Chirp	Duration	8.33333
Iso F 5	2	f	Chirp	Peak Frequency	84960.9
Iso F 5	2	f	Chirp	Bandwidth	2832.03
Iso F 5	2	f	Complex	Duration	27
Iso F 5	2	f	Complex	Peak Frequency	78984.4
Iso F 5	2	f	Complex	Bandwidth	20859.4
Iso F 5	2	f	Downsweep	Duration	--
Iso F 5	2	f	Downsweep	Peak Frequency	--
Iso F 5	2	f	Downsweep	Bandwidth	--
Iso F 5	2	f	Flat	Duration	14.8
Iso F 5	2	f	Flat	Peak Frequency	78281.3
Iso F 5	2	f	Flat	Bandwidth	2929.68
Iso F 5	2	f	Inverse Chevron	Duration	21
Iso F 5	2	f	Inverse Chevron	Peak Frequency	73828.1
Iso F 5	2	f	Inverse Chevron	Bandwidth	5859.4
Iso F 5	2	f	Jump	Duration	29.5263
Iso F 5	2	f	Jump	Peak Frequency	83388.2
Iso F 5	2	f	Jump	Bandwidth	23345
Iso F 5	2	f	Multijump	Duration	46.5714
Iso F 5	2	f	Multijump	Peak Frequency	80440.9
Iso F 5	2	f	Multijump	Bandwidth	66552.2
Iso F 5	2	f	Upsweep	Duration	24.7222
Iso F 5	2	f	Upsweep	Peak Frequency	82031.3
Iso F 5	2	f	Upsweep	Bandwidth	17317.7
Iso F 5	3	f	Chevron	Duration	24.5556
Iso F 5	3	f	Chevron	Peak Frequency	81575.5
Iso F 5	3	f	Chevron	Bandwidth	10481.8
Iso F 5	3	f	Chirp	Duration	9.125
Iso F 5	3	f	Chirp	Peak Frequency	76245.1
Iso F 5	3	f	Chirp	Bandwidth	2417.01
Iso F 5	3	f	Complex	Duration	29.8235
Iso F 5	3	f	Complex	Peak Frequency	81755.5
Iso F 5	3	f	Complex	Bandwidth	23989
Iso F 5	3	f	Downsweep	Duration	19.75
Iso F 5	3	f	Downsweep	Peak Frequency	83056.6
Iso F 5	3	f	Downsweep	Bandwidth	6445.32
Iso F 5	3	f	Flat	Duration	15.7333
Iso F 5	3	f	Flat	Peak Frequency	74062.5
Iso F 5	3	f	Flat	Bandwidth	2695.32
Iso F 5	3	f	Inverse Chevron	Duration	25.25
Iso F 5	3	f	Inverse Chevron	Peak Frequency	76171.9
Iso F 5	3	f	Inverse Chevron	Bandwidth	8349.62
Iso F 5	3	f	Jump	Duration	26.4792
Iso F 5	3	f	Jump	Peak Frequency	80932.6
Iso F 5	3	f	Jump	Bandwidth	24987.8
Iso F 5	3	f	Multijump	Duration	--
Iso F 5	3	f	Multijump	Peak Frequency	--
Iso F 5	3	f	Multijump	Bandwidth	--
Iso F 5	3	f	Upsweep	Duration	24.6311
Iso F 5	3	f	Upsweep	Peak Frequency	78875.8
Iso F 5	3	f	Upsweep	Bandwidth	18778.8
Iso F 5	2	m	Chevron	Duration	39.8372
Iso F 5	2	m	Chevron	Peak Frequency	80069
Iso F 5	2	m	Chevron	Bandwidth	20030.9
Iso F 5	2	m	Chirp	Duration	7.82143
Iso F 5	2	m	Chirp	Peak Frequency	76255.6
Iso F 5	2	m	Chirp	Bandwidth	4185.27
Iso F 5	2	m	Complex	Duration	39.5
Iso F 5	2	m	Complex	Peak Frequency	80539.8
Iso F 5	2	m	Complex	Bandwidth	30681.8
Iso F 5	2	m	Downsweep	Duration	21.4231
Iso F 5	2	m	Downsweep	Peak Frequency	74233.8
Iso F 5	2	m	Downsweep	Bandwidth	8383.42
Iso F 5	2	m	Flat	Duration	20.7073
Iso F 5	2	m	Flat	Peak Frequency	72198.9
Iso F 5	2	m	Flat	Bandwidth	3601.38
Iso F 5	2	m	Inverse Chevron	Duration	28.6667
Iso F 5	2	m	Inverse Chevron	Peak Frequency	75273.4
Iso F 5	2	m	Inverse Chevron	Bandwidth	9609.37
Iso F 5	2	m	Jump	Duration	31.8286
Iso F 5	2	m	Jump	Peak Frequency	82165.2
Iso F 5	2	m	Jump	Bandwidth	27243.3
Iso F 5	2	m	Multijump	Duration	47.5416
Iso F 5	2	m	Multijump	Peak Frequency	71869.4
Iso F 5	2	m	Multijump	Bandwidth	65288.5
Iso F 5	2	m	Upsweep	Duration	30.4116
Iso F 5	2	m	Upsweep	Peak Frequency	79535.2
Iso F 5	2	m	Upsweep	Bandwidth	19405.7
Iso F 5	3	m	Chevron	Duration	25.8
Iso F 5	3	m	Chevron	Peak Frequency	72070.3
Iso F 5	3	m	Chevron	Bandwidth	10781.3
Iso F 5	3	m	Chirp	Duration	6
Iso F 5	3	m	Chirp	Peak Frequency	86132.8
Iso F 5	3	m	Chirp	Bandwidth	585.9
Iso F 5	3	m	Complex	Duration	--
Iso F 5	3	m	Complex	Peak Frequency	--
Iso F 5	3	m	Complex	Bandwidth	--
Iso F 5	3	m	Downsweep	Duration	--
Iso F 5	3	m	Downsweep	Peak Frequency	--
Iso F 5	3	m	Downsweep	Bandwidth	--
Iso F 5	3	m	Flat	Duration	--
Iso F 5	3	m	Flat	Peak Frequency	--
Iso F 5	3	m	Flat	Bandwidth	--
Iso F 5	3	m	Inverse Chevron	Duration	--
Iso F 5	3	m	Inverse Chevron	Peak Frequency	--
Iso F 5	3	m	Inverse Chevron	Bandwidth	--
Iso F 5	3	m	Jump	Duration	25.5
Iso F 5	3	m	Jump	Peak Frequency	81201.2
Iso F 5	3	m	Jump	Bandwidth	23095.7
Iso F 5	3	m	Multijump	Duration	38.3333
Iso F 5	3	m	Multijump	Peak Frequency	63769.5
Iso F 5	3	m	Multijump	Bandwidth	58568.5
Iso F 5	3	m	Upsweep	Duration	27.2143
Iso F 5	3	m	Upsweep	Peak Frequency	81215.1
Iso F 5	3	m	Upsweep	Bandwidth	18289.6
Iso F 6	2	f	Chevron	Duration	58.0714
Iso F 6	2	f	Chevron	Peak Frequency	77364.7
Iso F 6	2	f	Chevron	Bandwidth	25069.8
Iso F 6	2	f	Chirp	Duration	6
Iso F 6	2	f	Chirp	Peak Frequency	81445.3
Iso F 6	2	f	Chirp	Bandwidth	2929.7
Iso F 6	2	f	Complex	Duration	58.8667
Iso F 6	2	f	Complex	Peak Frequency	80234.4
Iso F 6	2	f	Complex	Bandwidth	16445.3
Iso F 6	2	f	Downsweep	Duration	26
Iso F 6	2	f	Downsweep	Peak Frequency	86718.8
Iso F 6	2	f	Downsweep	Bandwidth	11718.7
Iso F 6	2	f	Flat	Duration	26.3333
Iso F 6	2	f	Flat	Peak Frequency	79101.6
Iso F 6	2	f	Flat	Bandwidth	3906.23
Iso F 6	2	f	Inverse Chevron	Duration	37.2222
Iso F 6	2	f	Inverse Chevron	Peak Frequency	72884.1
Iso F 6	2	f	Inverse Chevron	Bandwidth	8886.72
Iso F 6	2	f	Jump	Duration	36.4
Iso F 6	2	f	Jump	Peak Frequency	79570.3
Iso F 6	2	f	Jump	Bandwidth	22265.6
Iso F 6	2	f	Multijump	Duration	55.375
Iso F 6	2	f	Multijump	Peak Frequency	79028.3
Iso F 6	2	f	Multijump	Bandwidth	56634.9
Iso F 6	2	f	Upsweep	Duration	36.8233
Iso F 6	2	f	Upsweep	Peak Frequency	76567
Iso F 6	2	f	Upsweep	Bandwidth	21399
Iso F 6	3	f	Chevron	Duration	43.15
Iso F 6	3	f	Chevron	Peak Frequency	80859.4
Iso F 6	3	f	Chevron	Bandwidth	18193.4
Iso F 6	3	f	Chirp	Duration	9
Iso F 6	3	f	Chirp	Peak Frequency	73535.1
Iso F 6	3	f	Chirp	Bandwidth	1318.35
Iso F 6	3	f	Complex	Duration	37.4444
Iso F 6	3	f	Complex	Peak Frequency	84830.7
Iso F 6	3	f	Complex	Bandwidth	11067.7
Iso F 6	3	f	Downsweep	Duration	25
Iso F 6	3	f	Downsweep	Peak Frequency	76171.9
Iso F 6	3	f	Downsweep	Bandwidth	12304.7
Iso F 6	3	f	Flat	Duration	22.7778
Iso F 6	3	f	Flat	Peak Frequency	74804.7
Iso F 6	3	f	Flat	Bandwidth	2799.49
Iso F 6	3	f	Inverse Chevron	Duration	32
Iso F 6	3	f	Inverse Chevron	Peak Frequency	77343.8
Iso F 6	3	f	Inverse Chevron	Bandwidth	11279.3
Iso F 6	3	f	Jump	Duration	38
Iso F 6	3	f	Jump	Peak Frequency	86969.9
Iso F 6	3	f	Jump	Bandwidth	25279
Iso F 6	3	f	Multijump	Duration	45
Iso F 6	3	f	Multijump	Peak Frequency	78431.9
Iso F 6	3	f	Multijump	Bandwidth	62765
Iso F 6	3	f	Upsweep	Duration	30.1395
Iso F 6	3	f	Upsweep	Peak Frequency	79603.8
Iso F 6	3	f	Upsweep	Bandwidth	19982.2
Iso F 6	2	m	Chevron	Duration	45.375
Iso F 6	2	m	Chevron	Peak Frequency	83115.2
Iso F 6	2	m	Chevron	Bandwidth	23789.1
Iso F 6	2	m	Chirp	Duration	7
Iso F 6	2	m	Chirp	Peak Frequency	105469
Iso F 6	2	m	Chirp	Bandwidth	1757.9
Iso F 6	2	m	Complex	Duration	43.2941
Iso F 6	2	m	Complex	Peak Frequency	86201.7
Iso F 6	2	m	Complex	Bandwidth	16509.7
Iso F 6	2	m	Downsweep	Duration	27.2
Iso F 6	2	m	Downsweep	Peak Frequency	78750
Iso F 6	2	m	Downsweep	Bandwidth	13710.9
Iso F 6	2	m	Flat	Duration	--
Iso F 6	2	m	Flat	Peak Frequency	--
Iso F 6	2	m	Flat	Bandwidth	--
Iso F 6	2	m	Inverse Chevron	Duration	28.375
Iso F 6	2	m	Inverse Chevron	Peak Frequency	76684.6
Iso F 6	2	m	Inverse Chevron	Bandwidth	11718.8
Iso F 6	2	m	Jump	Duration	35.5
Iso F 6	2	m	Jump	Peak Frequency	78442.4
Iso F 6	2	m	Jump	Bandwidth	27319.3
Iso F 6	2	m	Multijump	Duration	53.0556
Iso F 6	2	m	Multijump	Peak Frequency	79947.9
Iso F 6	2	m	Multijump	Bandwidth	66224.8
Iso F 6	2	m	Upsweep	Duration	29.029
Iso F 6	2	m	Upsweep	Peak Frequency	80352.3
Iso F 6	2	m	Upsweep	Bandwidth	20518.6
Iso F 6	3	m	Chevron	Duration	48.5818
Iso F 6	3	m	Chevron	Peak Frequency	79016.3
Iso F 6	3	m	Chevron	Bandwidth	18941.8
Iso F 6	3	m	Chirp	Duration	8.55556
Iso F 6	3	m	Chirp	Peak Frequency	74088.5
Iso F 6	3	m	Chirp	Bandwidth	2994.79
Iso F 6	3	m	Complex	Duration	40.8286
Iso F 6	3	m	Complex	Peak Frequency	79084.8
Iso F 6	3	m	Complex	Bandwidth	13443.1
Iso F 6	3	m	Downsweep	Duration	25
Iso F 6	3	m	Downsweep	Peak Frequency	70703.1
Iso F 6	3	m	Downsweep	Bandwidth	8984.37
Iso F 6	3	m	Flat	Duration	18.9394
Iso F 6	3	m	Flat	Peak Frequency	73508.5
Iso F 6	3	m	Flat	Bandwidth	2982.97
Iso F 6	3	m	Inverse Chevron	Duration	30.3846
Iso F 6	3	m	Inverse Chevron	Peak Frequency	74008.4
Iso F 6	3	m	Inverse Chevron	Bandwidth	11448.3
Iso F 6	3	m	Jump	Duration	32.1852
Iso F 6	3	m	Jump	Peak Frequency	81054.7
Iso F 6	3	m	Jump	Bandwidth	23632.8
Iso F 6	3	m	Multijump	Duration	46.1688
Iso F 6	3	m	Multijump	Peak Frequency	72998.7
Iso F 6	3	m	Multijump	Bandwidth	65330
Iso F 6	3	m	Upsweep	Duration	31.1671
Iso F 6	3	m	Upsweep	Peak Frequency	77883.1
Iso F 6	3	m	Upsweep	Bandwidth	19303.5
Iso F 7	2	f	Chevron	Duration	48
Iso F 7	2	f	Chevron	Peak Frequency	83203.1
Iso F 7	2	f	Chevron	Bandwidth	16992.2
Iso F 7	2	f	Chirp	Duration	--
Iso F 7	2	f	Chirp	Peak Frequency	--
Iso F 7	2	f	Chirp	Bandwidth	--
Iso F 7	2	f	Complex	Duration	--
Iso F 7	2	f	Complex	Peak Frequency	--
Iso F 7	2	f	Complex	Bandwidth	--
Iso F 7	2	f	Downsweep	Duration	--
Iso F 7	2	f	Downsweep	Peak Frequency	--
Iso F 7	2	f	Downsweep	Bandwidth	--
Iso F 7	2	f	Flat	Duration	--
Iso F 7	2	f	Flat	Peak Frequency	--
Iso F 7	2	f	Flat	Bandwidth	--
Iso F 7	2	f	Inverse Chevron	Duration	--
Iso F 7	2	f	Inverse Chevron	Peak Frequency	--
Iso F 7	2	f	Inverse Chevron	Bandwidth	--
Iso F 7	2	f	Jump	Duration	--
Iso F 7	2	f	Jump	Peak Frequency	--
Iso F 7	2	f	Jump	Bandwidth	--
Iso F 7	2	f	Multijump	Duration	48
Iso F 7	2	f	Multijump	Peak Frequency	83203.1
Iso F 7	2	f	Multijump	Bandwidth	52754.2
Iso F 7	2	f	Upsweep	Duration	42
Iso F 7	2	f	Upsweep	Peak Frequency	79882.8
Iso F 7	2	f	Upsweep	Bandwidth	17382.8
Iso F 7	3	f	Chevron	Duration	--
Iso F 7	3	f	Chevron	Peak Frequency	--
Iso F 7	3	f	Chevron	Bandwidth	--
Iso F 7	3	f	Chirp	Duration	--
Iso F 7	3	f	Chirp	Peak Frequency	--
Iso F 7	3	f	Chirp	Bandwidth	--
Iso F 7	3	f	Complex	Duration	--
Iso F 7	3	f	Complex	Peak Frequency	--
Iso F 7	3	f	Complex	Bandwidth	--
Iso F 7	3	f	Downsweep	Duration	--
Iso F 7	3	f	Downsweep	Peak Frequency	--
Iso F 7	3	f	Downsweep	Bandwidth	--
Iso F 7	3	f	Flat	Duration	--
Iso F 7	3	f	Flat	Peak Frequency	--
Iso F 7	3	f	Flat	Bandwidth	--
Iso F 7	3	f	Inverse Chevron	Duration	--
Iso F 7	3	f	Inverse Chevron	Peak Frequency	--
Iso F 7	3	f	Inverse Chevron	Bandwidth	--
Iso F 7	3	f	Jump	Duration	--
Iso F 7	3	f	Jump	Peak Frequency	--
Iso F 7	3	f	Jump	Bandwidth	--
Iso F 7	3	f	Multijump	Duration	--
Iso F 7	3	f	Multijump	Peak Frequency	--
Iso F 7	3	f	Multijump	Bandwidth	--
Iso F 7	3	f	Upsweep	Duration	--
Iso F 7	3	f	Upsweep	Peak Frequency	--
Iso F 7	3	f	Upsweep	Bandwidth	--
Iso F 7	2	m	Chevron	Duration	29
Iso F 7	2	m	Chevron	Peak Frequency	89062.5
Iso F 7	2	m	Chevron	Bandwidth	10253.9
Iso F 7	2	m	Chirp	Duration	6.66667
Iso F 7	2	m	Chirp	Peak Frequency	74511.7
Iso F 7	2	m	Chirp	Bandwidth	1855.45
Iso F 7	2	m	Complex	Duration	37.8571
Iso F 7	2	m	Complex	Peak Frequency	75544.1
Iso F 7	2	m	Complex	Bandwidth	11844.3
Iso F 7	2	m	Downsweep	Duration	42.5
Iso F 7	2	m	Downsweep	Peak Frequency	67675.8
Iso F 7	2	m	Downsweep	Bandwidth	6445.3
Iso F 7	2	m	Flat	Duration	16.5385
Iso F 7	2	m	Flat	Peak Frequency	73107
Iso F 7	2	m	Flat	Bandwidth	2749.37
Iso F 7	2	m	Inverse Chevron	Duration	29
Iso F 7	2	m	Inverse Chevron	Peak Frequency	71679.7
Iso F 7	2	m	Inverse Chevron	Bandwidth	6445.3
Iso F 7	2	m	Jump	Duration	29.4815
Iso F 7	2	m	Jump	Peak Frequency	75217
Iso F 7	2	m	Jump	Bandwidth	22873.3
Iso F 7	2	m	Multijump	Duration	48.9375
Iso F 7	2	m	Multijump	Peak Frequency	67758.2
Iso F 7	2	m	Multijump	Bandwidth	64112.9
Iso F 7	2	m	Upsweep	Duration	30.197
Iso F 7	2	m	Upsweep	Peak Frequency	75568.2
Iso F 7	2	m	Upsweep	Bandwidth	16330.8
Iso F 7	3	m	Chevron	Duration	--
Iso F 7	3	m	Chevron	Peak Frequency	--
Iso F 7	3	m	Chevron	Bandwidth	--
Iso F 7	3	m	Chirp	Duration	--
Iso F 7	3	m	Chirp	Peak Frequency	--
Iso F 7	3	m	Chirp	Bandwidth	--
Iso F 7	3	m	Complex	Duration	--
Iso F 7	3	m	Complex	Peak Frequency	--
Iso F 7	3	m	Complex	Bandwidth	--
Iso F 7	3	m	Downsweep	Duration	--
Iso F 7	3	m	Downsweep	Peak Frequency	--
Iso F 7	3	m	Downsweep	Bandwidth	--
Iso F 7	3	m	Flat	Duration	--
Iso F 7	3	m	Flat	Peak Frequency	--
Iso F 7	3	m	Flat	Bandwidth	--
Iso F 7	3	m	Inverse Chevron	Duration	--
Iso F 7	3	m	Inverse Chevron	Peak Frequency	--
Iso F 7	3	m	Inverse Chevron	Bandwidth	--
Iso F 7	3	m	Jump	Duration	--
Iso F 7	3	m	Jump	Peak Frequency	--
Iso F 7	3	m	Jump	Bandwidth	--
Iso F 7	3	m	Multijump	Duration	--
Iso F 7	3	m	Multijump	Peak Frequency	--
Iso F 7	3	m	Multijump	Bandwidth	--
Iso F 7	3	m	Upsweep	Duration	--
Iso F 7	3	m	Upsweep	Peak Frequency	--
Iso F 7	3	m	Upsweep	Bandwidth	--
Iso F 8	2	f	Chevron	Duration	15
Iso F 8	2	f	Chevron	Peak Frequency	79882.8
Iso F 8	2	f	Chevron	Bandwidth	5664.13
Iso F 8	2	f	Chirp	Duration	8
Iso F 8	2	f	Chirp	Peak Frequency	106641
Iso F 8	2	f	Chirp	Bandwidth	585.9
Iso F 8	2	f	Complex	Duration	24.6
Iso F 8	2	f	Complex	Peak Frequency	78750
Iso F 8	2	f	Complex	Bandwidth	19335.9
Iso F 8	2	f	Downsweep	Duration	--
Iso F 8	2	f	Downsweep	Peak Frequency	--
Iso F 8	2	f	Downsweep	Bandwidth	--
Iso F 8	2	f	Flat	Duration	16.3333
Iso F 8	2	f	Flat	Peak Frequency	87500
Iso F 8	2	f	Flat	Bandwidth	3125
Iso F 8	2	f	Inverse Chevron	Duration	32
Iso F 8	2	f	Inverse Chevron	Peak Frequency	80273.4
Iso F 8	2	f	Inverse Chevron	Bandwidth	9375
Iso F 8	2	f	Jump	Duration	26.2069
Iso F 8	2	f	Jump	Peak Frequency	81182.7
Iso F 8	2	f	Jump	Bandwidth	24124.5
Iso F 8	2	f	Multijump	Duration	--
Iso F 8	2	f	Multijump	Peak Frequency	--
Iso F 8	2	f	Multijump	Bandwidth	--
Iso F 8	2	f	Upsweep	Duration	26.8358
Iso F 8	2	f	Upsweep	Peak Frequency	79136.5
Iso F 8	2	f	Upsweep	Bandwidth	16318.8
Iso F 8	3	f	Chevron	Duration	--
Iso F 8	3	f	Chevron	Peak Frequency	--
Iso F 8	3	f	Chevron	Bandwidth	--
Iso F 8	3	f	Chirp	Duration	--
Iso F 8	3	f	Chirp	Peak Frequency	--
Iso F 8	3	f	Chirp	Bandwidth	--
Iso F 8	3	f	Complex	Duration	--
Iso F 8	3	f	Complex	Peak Frequency	--
Iso F 8	3	f	Complex	Bandwidth	--
Iso F 8	3	f	Downsweep	Duration	--
Iso F 8	3	f	Downsweep	Peak Frequency	--
Iso F 8	3	f	Downsweep	Bandwidth	--
Iso F 8	3	f	Flat	Duration	--
Iso F 8	3	f	Flat	Peak Frequency	--
Iso F 8	3	f	Flat	Bandwidth	--
Iso F 8	3	f	Inverse Chevron	Duration	--
Iso F 8	3	f	Inverse Chevron	Peak Frequency	--
Iso F 8	3	f	Inverse Chevron	Bandwidth	--
Iso F 8	3	f	Jump	Duration	--
Iso F 8	3	f	Jump	Peak Frequency	--
Iso F 8	3	f	Jump	Bandwidth	--
Iso F 8	3	f	Multijump	Duration	--
Iso F 8	3	f	Multijump	Peak Frequency	--
Iso F 8	3	f	Multijump	Bandwidth	--
Iso F 8	3	f	Upsweep	Duration	--
Iso F 8	3	f	Upsweep	Peak Frequency	--
Iso F 8	3	f	Upsweep	Bandwidth	--
Iso F 8	2	m	Chevron	Duration	--
Iso F 8	2	m	Chevron	Peak Frequency	--
Iso F 8	2	m	Chevron	Bandwidth	--
Iso F 8	2	m	Chirp	Duration	--
Iso F 8	2	m	Chirp	Peak Frequency	--
Iso F 8	2	m	Chirp	Bandwidth	--
Iso F 8	2	m	Complex	Duration	--
Iso F 8	2	m	Complex	Peak Frequency	--
Iso F 8	2	m	Complex	Bandwidth	--
Iso F 8	2	m	Downsweep	Duration	--
Iso F 8	2	m	Downsweep	Peak Frequency	--
Iso F 8	2	m	Downsweep	Bandwidth	--
Iso F 8	2	m	Flat	Duration	--
Iso F 8	2	m	Flat	Peak Frequency	--
Iso F 8	2	m	Flat	Bandwidth	--
Iso F 8	2	m	Inverse Chevron	Duration	--
Iso F 8	2	m	Inverse Chevron	Peak Frequency	--
Iso F 8	2	m	Inverse Chevron	Bandwidth	--
Iso F 8	2	m	Jump	Duration	--
Iso F 8	2	m	Jump	Peak Frequency	--
Iso F 8	2	m	Jump	Bandwidth	--
Iso F 8	2	m	Multijump	Duration	--
Iso F 8	2	m	Multijump	Peak Frequency	--
Iso F 8	2	m	Multijump	Bandwidth	--
Iso F 8	2	m	Upsweep	Duration	--
Iso F 8	2	m	Upsweep	Peak Frequency	--
Iso F 8	2	m	Upsweep	Bandwidth	--
Iso F 8	3	m	Chevron	Duration	--
Iso F 8	3	m	Chevron	Peak Frequency	--
Iso F 8	3	m	Chevron	Bandwidth	--
Iso F 8	3	m	Chirp	Duration	--
Iso F 8	3	m	Chirp	Peak Frequency	--
Iso F 8	3	m	Chirp	Bandwidth	--
Iso F 8	3	m	Complex	Duration	--
Iso F 8	3	m	Complex	Peak Frequency	--
Iso F 8	3	m	Complex	Bandwidth	--
Iso F 8	3	m	Downsweep	Duration	--
Iso F 8	3	m	Downsweep	Peak Frequency	--
Iso F 8	3	m	Downsweep	Bandwidth	--
Iso F 8	3	m	Flat	Duration	--
Iso F 8	3	m	Flat	Peak Frequency	--
Iso F 8	3	m	Flat	Bandwidth	--
Iso F 8	3	m	Inverse Chevron	Duration	--
Iso F 8	3	m	Inverse Chevron	Peak Frequency	--
Iso F 8	3	m	Inverse Chevron	Bandwidth	--
Iso F 8	3	m	Jump	Duration	--
Iso F 8	3	m	Jump	Peak Frequency	--
Iso F 8	3	m	Jump	Bandwidth	--
Iso F 8	3	m	Multijump	Duration	--
Iso F 8	3	m	Multijump	Peak Frequency	--
Iso F 8	3	m	Multijump	Bandwidth	--
Iso F 8	3	m	Upsweep	Duration	--
Iso F 8	3	m	Upsweep	Peak Frequency	--
Iso F 8	3	m	Upsweep	Bandwidth	--
FExp 1	2	f	Chevron	Duration	--
FExp 1	2	f	Chevron	Peak Frequency	--
FExp 1	2	f	Chevron	Bandwidth	--
FExp 1	2	f	Chirp	Duration	--
FExp 1	2	f	Chirp	Peak Frequency	--
FExp 1	2	f	Chirp	Bandwidth	--
FExp 1	2	f	Complex	Duration	--
FExp 1	2	f	Complex	Peak Frequency	--
FExp 1	2	f	Complex	Bandwidth	--
FExp 1	2	f	Downsweep	Duration	18
FExp 1	2	f	Downsweep	Peak Frequency	62695.3
FExp 1	2	f	Downsweep	Bandwidth	5566.4
FExp 1	2	f	Flat	Duration	29
FExp 1	2	f	Flat	Peak Frequency	64453.1
FExp 1	2	f	Flat	Bandwidth	3515.6
FExp 1	2	f	Inverse Chevron	Duration	26.2143
FExp 1	2	f	Inverse Chevron	Peak Frequency	64495
FExp 1	2	f	Inverse Chevron	Bandwidth	8496.1
FExp 1	2	f	Jump	Duration	21
FExp 1	2	f	Jump	Peak Frequency	83203.1
FExp 1	2	f	Jump	Bandwidth	21679.7
FExp 1	2	f	Multijump	Duration	--
FExp 1	2	f	Multijump	Peak Frequency	--
FExp 1	2	f	Multijump	Bandwidth	--
FExp 1	2	f	Upsweep	Duration	28.76
FExp 1	2	f	Upsweep	Peak Frequency	67781.3
FExp 1	2	f	Upsweep	Bandwidth	15210.9
FExp 1	3	f	Chevron	Duration	--
FExp 1	3	f	Chevron	Peak Frequency	--
FExp 1	3	f	Chevron	Bandwidth	--
FExp 1	3	f	Chirp	Duration	--
FExp 1	3	f	Chirp	Peak Frequency	--
FExp 1	3	f	Chirp	Bandwidth	--
FExp 1	3	f	Complex	Duration	--
FExp 1	3	f	Complex	Peak Frequency	--
FExp 1	3	f	Complex	Bandwidth	--
FExp 1	3	f	Downsweep	Duration	--
FExp 1	3	f	Downsweep	Peak Frequency	--
FExp 1	3	f	Downsweep	Bandwidth	--
FExp 1	3	f	Flat	Duration	--
FExp 1	3	f	Flat	Peak Frequency	--
FExp 1	3	f	Flat	Bandwidth	--
FExp 1	3	f	Inverse Chevron	Duration	--
FExp 1	3	f	Inverse Chevron	Peak Frequency	--
FExp 1	3	f	Inverse Chevron	Bandwidth	--
FExp 1	3	f	Jump	Duration	--
FExp 1	3	f	Jump	Peak Frequency	--
FExp 1	3	f	Jump	Bandwidth	--
FExp 1	3	f	Multijump	Duration	--
FExp 1	3	f	Multijump	Peak Frequency	--
FExp 1	3	f	Multijump	Bandwidth	--
FExp 1	3	f	Upsweep	Duration	--
FExp 1	3	f	Upsweep	Peak Frequency	--
FExp 1	3	f	Upsweep	Bandwidth	--
FExp 1	2	m	Chevron	Duration	--
FExp 1	2	m	Chevron	Peak Frequency	--
FExp 1	2	m	Chevron	Bandwidth	--
FExp 1	2	m	Chirp	Duration	--
FExp 1	2	m	Chirp	Peak Frequency	--
FExp 1	2	m	Chirp	Bandwidth	--
FExp 1	2	m	Complex	Duration	--
FExp 1	2	m	Complex	Peak Frequency	--
FExp 1	2	m	Complex	Bandwidth	--
FExp 1	2	m	Downsweep	Duration	--
FExp 1	2	m	Downsweep	Peak Frequency	--
FExp 1	2	m	Downsweep	Bandwidth	--
FExp 1	2	m	Flat	Duration	--
FExp 1	2	m	Flat	Peak Frequency	--
FExp 1	2	m	Flat	Bandwidth	--
FExp 1	2	m	Inverse Chevron	Duration	--
FExp 1	2	m	Inverse Chevron	Peak Frequency	--
FExp 1	2	m	Inverse Chevron	Bandwidth	--
FExp 1	2	m	Jump	Duration	--
FExp 1	2	m	Jump	Peak Frequency	--
FExp 1	2	m	Jump	Bandwidth	--
FExp 1	2	m	Multijump	Duration	--
FExp 1	2	m	Multijump	Peak Frequency	--
FExp 1	2	m	Multijump	Bandwidth	--
FExp 1	2	m	Upsweep	Duration	--
FExp 1	2	m	Upsweep	Peak Frequency	--
FExp 1	2	m	Upsweep	Bandwidth	--
FExp 1	3	m	Chevron	Duration	--
FExp 1	3	m	Chevron	Peak Frequency	--
FExp 1	3	m	Chevron	Bandwidth	--
FExp 1	3	m	Chirp	Duration	--
FExp 1	3	m	Chirp	Peak Frequency	--
FExp 1	3	m	Chirp	Bandwidth	--
FExp 1	3	m	Complex	Duration	--
FExp 1	3	m	Complex	Peak Frequency	--
FExp 1	3	m	Complex	Bandwidth	--
FExp 1	3	m	Downsweep	Duration	--
FExp 1	3	m	Downsweep	Peak Frequency	--
FExp 1	3	m	Downsweep	Bandwidth	--
FExp 1	3	m	Flat	Duration	--
FExp 1	3	m	Flat	Peak Frequency	--
FExp 1	3	m	Flat	Bandwidth	--
FExp 1	3	m	Inverse Chevron	Duration	--
FExp 1	3	m	Inverse Chevron	Peak Frequency	--
FExp 1	3	m	Inverse Chevron	Bandwidth	--
FExp 1	3	m	Jump	Duration	--
FExp 1	3	m	Jump	Peak Frequency	--
FExp 1	3	m	Jump	Bandwidth	--
FExp 1	3	m	Multijump	Duration	--
FExp 1	3	m	Multijump	Peak Frequency	--
FExp 1	3	m	Multijump	Bandwidth	--
FExp 1	3	m	Upsweep	Duration	--
FExp 1	3	m	Upsweep	Peak Frequency	--
FExp 1	3	m	Upsweep	Bandwidth	--
FExp 2	2	f	Chevron	Duration	43
FExp 2	2	f	Chevron	Peak Frequency	96093.8
FExp 2	2	f	Chevron	Bandwidth	14062.5
FExp 2	2	f	Chirp	Duration	--
FExp 2	2	f	Chirp	Peak Frequency	--
FExp 2	2	f	Chirp	Bandwidth	--
FExp 2	2	f	Complex	Duration	--
FExp 2	2	f	Complex	Peak Frequency	--
FExp 2	2	f	Complex	Bandwidth	--
FExp 2	2	f	Downsweep	Duration	--
FExp 2	2	f	Downsweep	Peak Frequency	--
FExp 2	2	f	Downsweep	Bandwidth	--
FExp 2	2	f	Flat	Duration	20
FExp 2	2	f	Flat	Peak Frequency	76757.8
FExp 2	2	f	Flat	Bandwidth	3808.6
FExp 2	2	f	Inverse Chevron	Duration	--
FExp 2	2	f	Inverse Chevron	Peak Frequency	--
FExp 2	2	f	Inverse Chevron	Bandwidth	--
FExp 2	2	f	Jump	Duration	--
FExp 2	2	f	Jump	Peak Frequency	--
FExp 2	2	f	Jump	Bandwidth	--
FExp 2	2	f	Multijump	Duration	--
FExp 2	2	f	Multijump	Peak Frequency	--
FExp 2	2	f	Multijump	Bandwidth	--
FExp 2	2	f	Upsweep	Duration	26.75
FExp 2	2	f	Upsweep	Peak Frequency	90161.1
FExp 2	2	f	Upsweep	Bandwidth	21606.5
FExp 2	3	f	Chevron	Duration	60
FExp 2	3	f	Chevron	Peak Frequency	67187.5
FExp 2	3	f	Chevron	Bandwidth	18359.3
FExp 2	3	f	Chirp	Duration	--
FExp 2	3	f	Chirp	Peak Frequency	--
FExp 2	3	f	Chirp	Bandwidth	--
FExp 2	3	f	Complex	Duration	--
FExp 2	3	f	Complex	Peak Frequency	--
FExp 2	3	f	Complex	Bandwidth	53.5
FExp 2	3	f	Downsweep	Duration	77050.8
FExp 2	3	f	Downsweep	Peak Frequency	18750
FExp 2	3	f	Downsweep	Bandwidth	63
FExp 2	3	f	Flat	Duration	83203.1
FExp 2	3	f	Flat	Peak Frequency	13476.5
FExp 2	3	f	Flat	Bandwidth	58
FExp 2	3	f	Inverse Chevron	Duration	80859.4
FExp 2	3	f	Inverse Chevron	Peak Frequency	9375
FExp 2	3	f	Inverse Chevron	Bandwidth	--
FExp 2	3	f	Jump	Duration	--
FExp 2	3	f	Jump	Peak Frequency	--
FExp 2	3	f	Jump	Bandwidth	--
FExp 2	3	f	Multijump	Duration	--
FExp 2	3	f	Multijump	Peak Frequency	--
FExp 2	3	f	Multijump	Bandwidth	--
FExp 2	3	f	Upsweep	Duration	27.55
FExp 2	3	f	Upsweep	Peak Frequency	74501.9
FExp 2	3	f	Upsweep	Bandwidth	19335.9
FExp 2	2	m	Chevron	Duration	--
FExp 2	2	m	Chevron	Peak Frequency	--
FExp 2	2	m	Chevron	Bandwidth	--
FExp 2	2	m	Chirp	Duration	--
FExp 2	2	m	Chirp	Peak Frequency	--
FExp 2	2	m	Chirp	Bandwidth	--
FExp 2	2	m	Complex	Duration	--
FExp 2	2	m	Complex	Peak Frequency	--
FExp 2	2	m	Complex	Bandwidth	--
FExp 2	2	m	Downsweep	Duration	--
FExp 2	2	m	Downsweep	Peak Frequency	--
FExp 2	2	m	Downsweep	Bandwidth	--
FExp 2	2	m	Flat	Duration	--
FExp 2	2	m	Flat	Peak Frequency	--
FExp 2	2	m	Flat	Bandwidth	--
FExp 2	2	m	Inverse Chevron	Duration	--
FExp 2	2	m	Inverse Chevron	Peak Frequency	--
FExp 2	2	m	Inverse Chevron	Bandwidth	--
FExp 2	2	m	Jump	Duration	--
FExp 2	2	m	Jump	Peak Frequency	--
FExp 2	2	m	Jump	Bandwidth	--
FExp 2	2	m	Multijump	Duration	--
FExp 2	2	m	Multijump	Peak Frequency	--
FExp 2	2	m	Multijump	Bandwidth	--
FExp 2	2	m	Upsweep	Duration	--
FExp 2	2	m	Upsweep	Peak Frequency	--
FExp 2	2	m	Upsweep	Bandwidth	--
FExp 2	3	m	Chevron	Duration	--
FExp 2	3	m	Chevron	Peak Frequency	--
FExp 2	3	m	Chevron	Bandwidth	--
FExp 2	3	m	Chirp	Duration	--
FExp 2	3	m	Chirp	Peak Frequency	--
FExp 2	3	m	Chirp	Bandwidth	--
FExp 2	3	m	Complex	Duration	--
FExp 2	3	m	Complex	Peak Frequency	--
FExp 2	3	m	Complex	Bandwidth	--
FExp 2	3	m	Downsweep	Duration	--
FExp 2	3	m	Downsweep	Peak Frequency	--
FExp 2	3	m	Downsweep	Bandwidth	--
FExp 2	3	m	Flat	Duration	--
FExp 2	3	m	Flat	Peak Frequency	--
FExp 2	3	m	Flat	Bandwidth	--
FExp 2	3	m	Inverse Chevron	Duration	--
FExp 2	3	m	Inverse Chevron	Peak Frequency	--
FExp 2	3	m	Inverse Chevron	Bandwidth	--
FExp 2	3	m	Jump	Duration	--
FExp 2	3	m	Jump	Peak Frequency	--
FExp 2	3	m	Jump	Bandwidth	--
FExp 2	3	m	Multijump	Duration	--
FExp 2	3	m	Multijump	Peak Frequency	--
FExp 2	3	m	Multijump	Bandwidth	--
FExp 2	3	m	Upsweep	Duration	--
FExp 2	3	m	Upsweep	Peak Frequency	--
FExp 2	3	m	Upsweep	Bandwidth	--
FExp 3	2	f	Chevron	Duration	46
FExp 3	2	f	Chevron	Peak Frequency	77636.8
FExp 3	2	f	Chevron	Bandwidth	10839.8
FExp 3	2	f	Chirp	Duration	--
FExp 3	2	f	Chirp	Peak Frequency	--
FExp 3	2	f	Chirp	Bandwidth	--
FExp 3	2	f	Complex	Duration	53
FExp 3	2	f	Complex	Peak Frequency	76757.8
FExp 3	2	f	Complex	Bandwidth	5273.4
FExp 3	2	f	Downsweep	Duration	52
FExp 3	2	f	Downsweep	Peak Frequency	77929.7
FExp 3	2	f	Downsweep	Bandwidth	10254
FExp 3	2	f	Flat	Duration	--
FExp 3	2	f	Flat	Peak Frequency	--
FExp 3	2	f	Flat	Bandwidth	--
FExp 3	2	f	Inverse Chevron	Duration	--
FExp 3	2	f	Inverse Chevron	Peak Frequency	--
FExp 3	2	f	Inverse Chevron	Bandwidth	--
FExp 3	2	f	Jump	Duration	--
FExp 3	2	f	Jump	Peak Frequency	--
FExp 3	2	f	Jump	Bandwidth	--
FExp 3	2	f	Multijump	Duration	--
FExp 3	2	f	Multijump	Peak Frequency	--
FExp 3	2	f	Multijump	Bandwidth	--
FExp 3	2	f	Upsweep	Duration	--
FExp 3	2	f	Upsweep	Peak Frequency	--
FExp 3	2	f	Upsweep	Bandwidth	--
FExp 3	3	f	Chevron	Duration	--
FExp 3	3	f	Chevron	Peak Frequency	--
FExp 3	3	f	Chevron	Bandwidth	--
FExp 3	3	f	Chirp	Duration	--
FExp 3	3	f	Chirp	Peak Frequency	--
FExp 3	3	f	Chirp	Bandwidth	--
FExp 3	3	f	Complex	Duration	--
FExp 3	3	f	Complex	Peak Frequency	--
FExp 3	3	f	Complex	Bandwidth	--
FExp 3	3	f	Downsweep	Duration	--
FExp 3	3	f	Downsweep	Peak Frequency	--
FExp 3	3	f	Downsweep	Bandwidth	--
FExp 3	3	f	Flat	Duration	--
FExp 3	3	f	Flat	Peak Frequency	--
FExp 3	3	f	Flat	Bandwidth	--
FExp 3	3	f	Inverse Chevron	Duration	--
FExp 3	3	f	Inverse Chevron	Peak Frequency	--
FExp 3	3	f	Inverse Chevron	Bandwidth	--
FExp 3	3	f	Jump	Duration	--
FExp 3	3	f	Jump	Peak Frequency	--
FExp 3	3	f	Jump	Bandwidth	--
FExp 3	3	f	Multijump	Duration	--
FExp 3	3	f	Multijump	Peak Frequency	--
FExp 3	3	f	Multijump	Bandwidth	--
FExp 3	3	f	Upsweep	Duration	--
FExp 3	3	f	Upsweep	Peak Frequency	--
FExp 3	3	f	Upsweep	Bandwidth	--
FExp 3	2	m	Chevron	Duration	39.3077
FExp 3	2	m	Chevron	Peak Frequency	79191.7
FExp 3	2	m	Chevron	Bandwidth	18254.2
FExp 3	2	m	Chirp	Duration	--
FExp 3	2	m	Chirp	Peak Frequency	--
FExp 3	2	m	Chirp	Bandwidth	--
FExp 3	2	m	Complex	Duration	31.4286
FExp 3	2	m	Complex	Peak Frequency	78348.2
FExp 3	2	m	Complex	Bandwidth	10212.1
FExp 3	2	m	Downsweep	Duration	16.4444
FExp 3	2	m	Downsweep	Peak Frequency	80989.6
FExp 3	2	m	Downsweep	Bandwidth	7877.58
FExp 3	2	m	Flat	Duration	21
FExp 3	2	m	Flat	Peak Frequency	79785.2
FExp 3	2	m	Flat	Bandwidth	2539.07
FExp 3	2	m	Inverse Chevron	Duration	24.625
FExp 3	2	m	Inverse Chevron	Peak Frequency	73645
FExp 3	2	m	Inverse Chevron	Bandwidth	7763.68
FExp 3	2	m	Jump	Duration	--
FExp 3	2	m	Jump	Peak Frequency	--
FExp 3	2	m	Jump	Bandwidth	--
FExp 3	2	m	Multijump	Duration	48.75
FExp 3	2	m	Multijump	Peak Frequency	67968.8
FExp 3	2	m	Multijump	Bandwidth	63530.9
FExp 3	2	m	Upsweep	Duration	28.1376
FExp 3	2	m	Upsweep	Peak Frequency	77650.2
FExp 3	2	m	Upsweep	Bandwidth	17040.6
FExp 3	3	m	Chevron	Duration	--
FExp 3	3	m	Chevron	Peak Frequency	--
FExp 3	3	m	Chevron	Bandwidth	--
FExp 3	3	m	Chirp	Duration	--
FExp 3	3	m	Chirp	Peak Frequency	--
FExp 3	3	m	Chirp	Bandwidth	--
FExp 3	3	m	Complex	Duration	--
FExp 3	3	m	Complex	Peak Frequency	--
FExp 3	3	m	Complex	Bandwidth	--
FExp 3	3	m	Downsweep	Duration	--
FExp 3	3	m	Downsweep	Peak Frequency	--
FExp 3	3	m	Downsweep	Bandwidth	--
FExp 3	3	m	Flat	Duration	--
FExp 3	3	m	Flat	Peak Frequency	--
FExp 3	3	m	Flat	Bandwidth	--
FExp 3	3	m	Inverse Chevron	Duration	--
FExp 3	3	m	Inverse Chevron	Peak Frequency	--
FExp 3	3	m	Inverse Chevron	Bandwidth	--
FExp 3	3	m	Jump	Duration	--
FExp 3	3	m	Jump	Peak Frequency	--
FExp 3	3	m	Jump	Bandwidth	--
FExp 3	3	m	Multijump	Duration	--
FExp 3	3	m	Multijump	Peak Frequency	--
FExp 3	3	m	Multijump	Bandwidth	--
FExp 3	3	m	Upsweep	Duration	--
FExp 3	3	m	Upsweep	Peak Frequency	--
FExp 3	3	m	Upsweep	Bandwidth	--
FExp 4	2	f	Chevron	Duration	38
FExp 4	2	f	Chevron	Peak Frequency	90527.4
FExp 4	2	f	Chevron	Bandwidth	12597.7
FExp 4	2	f	Chirp	Duration	9
FExp 4	2	f	Chirp	Peak Frequency	75000
FExp 4	2	f	Chirp	Bandwidth	585.9
FExp 4	2	f	Complex	Duration	31.6667
FExp 4	2	f	Complex	Peak Frequency	81347.6
FExp 4	2	f	Complex	Bandwidth	17480.5
FExp 4	2	f	Downsweep	Duration	13
FExp 4	2	f	Downsweep	Peak Frequency	79687.5
FExp 4	2	f	Downsweep	Bandwidth	6445.3
FExp 4	2	f	Flat	Duration	17.8
FExp 4	2	f	Flat	Peak Frequency	80859.4
FExp 4	2	f	Flat	Bandwidth	3164.04
FExp 4	2	f	Inverse Chevron	Duration	23.6
FExp 4	2	f	Inverse Chevron	Peak Frequency	73535.2
FExp 4	2	f	Inverse Chevron	Bandwidth	8437.51
FExp 4	2	f	Jump	Duration	--
FExp 4	2	f	Jump	Peak Frequency	--
FExp 4	2	f	Jump	Bandwidth	--
FExp 4	2	f	Multijump	Duration	36.6
FExp 4	2	f	Multijump	Peak Frequency	65156.3
FExp 4	2	f	Multijump	Bandwidth	61121.5
FExp 4	2	f	Upsweep	Duration	26.2687
FExp 4	2	f	Upsweep	Peak Frequency	76241.8
FExp 4	2	f	Upsweep	Bandwidth	16100.2
FExp 4	3	f	Chevron	Duration	29.3333
FExp 4	3	f	Chevron	Peak Frequency	69140.6
FExp 4	3	f	Chevron	Bandwidth	8593.77
FExp 4	3	f	Chirp	Duration	7
FExp 4	3	f	Chirp	Peak Frequency	72070.3
FExp 4	3	f	Chirp	Bandwidth	6445.3
FExp 4	3	f	Complex	Duration	39.25
FExp 4	3	f	Complex	Peak Frequency	78076.2
FExp 4	3	f	Complex	Bandwidth	10546.9
FExp 4	3	f	Downsweep	Duration	--
FExp 4	3	f	Downsweep	Peak Frequency	--
FExp 4	3	f	Downsweep	Bandwidth	--
FExp 4	3	f	Flat	Duration	20.3333
FExp 4	3	f	Flat	Peak Frequency	67089.8
FExp 4	3	f	Flat	Bandwidth	2539.08
FExp 4	3	f	Inverse Chevron	Duration	--
FExp 4	3	f	Inverse Chevron	Peak Frequency	--
FExp 4	3	f	Inverse Chevron	Bandwidth	--
FExp 4	3	f	Jump	Duration	31.6471
FExp 4	3	f	Jump	Peak Frequency	73449
FExp 4	3	f	Jump	Bandwidth	20301
FExp 4	3	f	Multijump	Duration	--
FExp 4	3	f	Multijump	Peak Frequency	--
FExp 4	3	f	Multijump	Bandwidth	--
FExp 4	3	f	Upsweep	Duration	27.9076
FExp 4	3	f	Upsweep	Peak Frequency	72769.5
FExp 4	3	f	Upsweep	Bandwidth	16071.4
FExp 4	2	m	Chevron	Duration	--
FExp 4	2	m	Chevron	Peak Frequency	--
FExp 4	2	m	Chevron	Bandwidth	--
FExp 4	2	m	Chirp	Duration	--
FExp 4	2	m	Chirp	Peak Frequency	--
FExp 4	2	m	Chirp	Bandwidth	--
FExp 4	2	m	Complex	Duration	--
FExp 4	2	m	Complex	Peak Frequency	--
FExp 4	2	m	Complex	Bandwidth	--
FExp 4	2	m	Downsweep	Duration	--
FExp 4	2	m	Downsweep	Peak Frequency	--
FExp 4	2	m	Downsweep	Bandwidth	--
FExp 4	2	m	Flat	Duration	--
FExp 4	2	m	Flat	Peak Frequency	--
FExp 4	2	m	Flat	Bandwidth	--
FExp 4	2	m	Inverse Chevron	Duration	--
FExp 4	2	m	Inverse Chevron	Peak Frequency	--
FExp 4	2	m	Inverse Chevron	Bandwidth	--
FExp 4	2	m	Jump	Duration	--
FExp 4	2	m	Jump	Peak Frequency	--
FExp 4	2	m	Jump	Bandwidth	--
FExp 4	2	m	Multijump	Duration	--
FExp 4	2	m	Multijump	Peak Frequency	--
FExp 4	2	m	Multijump	Bandwidth	--
FExp 4	2	m	Upsweep	Duration	--
FExp 4	2	m	Upsweep	Peak Frequency	--
FExp 4	2	m	Upsweep	Bandwidth	--
FExp 4	3	m	Chevron	Duration	--
FExp 4	3	m	Chevron	Peak Frequency	--
FExp 4	3	m	Chevron	Bandwidth	--
FExp 4	3	m	Chirp	Duration	--
FExp 4	3	m	Chirp	Peak Frequency	--
FExp 4	3	m	Chirp	Bandwidth	--
FExp 4	3	m	Complex	Duration	--
FExp 4	3	m	Complex	Peak Frequency	--
FExp 4	3	m	Complex	Bandwidth	--
FExp 4	3	m	Downsweep	Duration	--
FExp 4	3	m	Downsweep	Peak Frequency	--
FExp 4	3	m	Downsweep	Bandwidth	--
FExp 4	3	m	Flat	Duration	--
FExp 4	3	m	Flat	Peak Frequency	--
FExp 4	3	m	Flat	Bandwidth	--
FExp 4	3	m	Inverse Chevron	Duration	--
FExp 4	3	m	Inverse Chevron	Peak Frequency	--
FExp 4	3	m	Inverse Chevron	Bandwidth	--
FExp 4	3	m	Jump	Duration	--
FExp 4	3	m	Jump	Peak Frequency	--
FExp 4	3	m	Jump	Bandwidth	--
FExp 4	3	m	Multijump	Duration	--
FExp 4	3	m	Multijump	Peak Frequency	--
FExp 4	3	m	Multijump	Bandwidth	--
FExp 4	3	m	Upsweep	Duration	--
FExp 4	3	m	Upsweep	Peak Frequency	--
FExp 4	3	m	Upsweep	Bandwidth	--
FExp 5	2	f	Chevron	Duration	60.9091
FExp 5	2	f	Chevron	Peak Frequency	80646.3
FExp 5	2	f	Chevron	Bandwidth	24343
FExp 5	2	f	Chirp	Duration	--
FExp 5	2	f	Chirp	Peak Frequency	--
FExp 5	2	f	Chirp	Bandwidth	--
FExp 5	2	f	Complex	Duration	36.5789
FExp 5	2	f	Complex	Peak Frequency	79317.4
FExp 5	2	f	Complex	Bandwidth	12613.1
FExp 5	2	f	Downsweep	Duration	28
FExp 5	2	f	Downsweep	Peak Frequency	76025.4
FExp 5	2	f	Downsweep	Bandwidth	10986.4
FExp 5	2	f	Flat	Duration	21
FExp 5	2	f	Flat	Peak Frequency	75669.6
FExp 5	2	f	Flat	Bandwidth	1841.51
FExp 5	2	f	Inverse Chevron	Duration	31.3061
FExp 5	2	f	Inverse Chevron	Peak Frequency	71053.9
FExp 5	2	f	Inverse Chevron	Bandwidth	12101.4
FExp 5	2	f	Jump	Duration	32.9667
FExp 5	2	f	Jump	Peak Frequency	78798.8
FExp 5	2	f	Jump	Bandwidth	25664.1
FExp 5	2	f	Multijump	Duration	--
FExp 5	2	f	Multijump	Peak Frequency	--
FExp 5	2	f	Multijump	Bandwidth	--
FExp 5	2	f	Upsweep	Duration	32.5931
FExp 5	2	f	Upsweep	Peak Frequency	76559.6
FExp 5	2	f	Upsweep	Bandwidth	20148.8
FExp 5	3	f	Chevron	Duration	--
FExp 5	3	f	Chevron	Peak Frequency	--
FExp 5	3	f	Chevron	Bandwidth	--
FExp 5	3	f	Chirp	Duration	--
FExp 5	3	f	Chirp	Peak Frequency	--
FExp 5	3	f	Chirp	Bandwidth	--
FExp 5	3	f	Complex	Duration	--
FExp 5	3	f	Complex	Peak Frequency	--
FExp 5	3	f	Complex	Bandwidth	--
FExp 5	3	f	Downsweep	Duration	--
FExp 5	3	f	Downsweep	Peak Frequency	--
FExp 5	3	f	Downsweep	Bandwidth	--
FExp 5	3	f	Flat	Duration	--
FExp 5	3	f	Flat	Peak Frequency	--
FExp 5	3	f	Flat	Bandwidth	--
FExp 5	3	f	Inverse Chevron	Duration	--
FExp 5	3	f	Inverse Chevron	Peak Frequency	--
FExp 5	3	f	Inverse Chevron	Bandwidth	--
FExp 5	3	f	Jump	Duration	--
FExp 5	3	f	Jump	Peak Frequency	--
FExp 5	3	f	Jump	Bandwidth	--
FExp 5	3	f	Multijump	Duration	--
FExp 5	3	f	Multijump	Peak Frequency	--
FExp 5	3	f	Multijump	Bandwidth	--
FExp 5	3	f	Upsweep	Duration	--
FExp 5	3	f	Upsweep	Peak Frequency	--
FExp 5	3	f	Upsweep	Bandwidth	--
FExp 5	2	m	Chevron	Duration	--
FExp 5	2	m	Chevron	Peak Frequency	--
FExp 5	2	m	Chevron	Bandwidth	--
FExp 5	2	m	Chirp	Duration	--
FExp 5	2	m	Chirp	Peak Frequency	--
FExp 5	2	m	Chirp	Bandwidth	--
FExp 5	2	m	Complex	Duration	--
FExp 5	2	m	Complex	Peak Frequency	--
FExp 5	2	m	Complex	Bandwidth	--
FExp 5	2	m	Downsweep	Duration	--
FExp 5	2	m	Downsweep	Peak Frequency	--
FExp 5	2	m	Downsweep	Bandwidth	--
FExp 5	2	m	Flat	Duration	--
FExp 5	2	m	Flat	Peak Frequency	--
FExp 5	2	m	Flat	Bandwidth	--
FExp 5	2	m	Inverse Chevron	Duration	--
FExp 5	2	m	Inverse Chevron	Peak Frequency	--
FExp 5	2	m	Inverse Chevron	Bandwidth	--
FExp 5	2	m	Jump	Duration	--
FExp 5	2	m	Jump	Peak Frequency	--
FExp 5	2	m	Jump	Bandwidth	--
FExp 5	2	m	Multijump	Duration	--
FExp 5	2	m	Multijump	Peak Frequency	--
FExp 5	2	m	Multijump	Bandwidth	--
FExp 5	2	m	Upsweep	Duration	--
FExp 5	2	m	Upsweep	Peak Frequency	--
FExp 5	2	m	Upsweep	Bandwidth	--
FExp 5	3	m	Chevron	Duration	--
FExp 5	3	m	Chevron	Peak Frequency	--
FExp 5	3	m	Chevron	Bandwidth	--
FExp 5	3	m	Chirp	Duration	--
FExp 5	3	m	Chirp	Peak Frequency	--
FExp 5	3	m	Chirp	Bandwidth	--
FExp 5	3	m	Complex	Duration	--
FExp 5	3	m	Complex	Peak Frequency	--
FExp 5	3	m	Complex	Bandwidth	--
FExp 5	3	m	Downsweep	Duration	--
FExp 5	3	m	Downsweep	Peak Frequency	--
FExp 5	3	m	Downsweep	Bandwidth	--
FExp 5	3	m	Flat	Duration	--
FExp 5	3	m	Flat	Peak Frequency	--
FExp 5	3	m	Flat	Bandwidth	--
FExp 5	3	m	Inverse Chevron	Duration	--
FExp 5	3	m	Inverse Chevron	Peak Frequency	--
FExp 5	3	m	Inverse Chevron	Bandwidth	--
FExp 5	3	m	Jump	Duration	--
FExp 5	3	m	Jump	Peak Frequency	--
FExp 5	3	m	Jump	Bandwidth	--
FExp 5	3	m	Multijump	Duration	--
FExp 5	3	m	Multijump	Peak Frequency	--
FExp 5	3	m	Multijump	Bandwidth	--
FExp 5	3	m	Upsweep	Duration	--
FExp 5	3	m	Upsweep	Peak Frequency	--
FExp 5	3	m	Upsweep	Bandwidth
FExp 6	2	f	Chevron	Duration	46.4
FExp 6	2	f	Chevron	Peak Frequency	78984.4
FExp 6	2	f	Chevron	Bandwidth	13711
FExp 6	2	f	Chirp	Duration	--
FExp 6	2	f	Chirp	Peak Frequency	--
FExp 6	2	f	Chirp	Bandwidth	--
FExp 6	2	f	Complex	Duration	56.4
FExp 6	2	f	Complex	Peak Frequency	80859.4
FExp 6	2	f	Complex	Bandwidth	13593.8
FExp 6	2	f	Downsweep	Duration	47.2857
FExp 6	2	f	Downsweep	Peak Frequency	74414.1
FExp 6	2	f	Downsweep	Bandwidth	12555.8
FExp 6	2	f	Flat	Duration	29
FExp 6	2	f	Flat	Peak Frequency	80859.4
FExp 6	2	f	Flat	Bandwidth	4101.5
FExp 6	2	f	Inverse Chevron	Duration	--
FExp 6	2	f	Inverse Chevron	Peak Frequency	--
FExp 6	2	f	Inverse Chevron	Bandwidth	--
FExp 6	2	f	Jump	Duration	46.75
FExp 6	2	f	Jump	Peak Frequency	58007.8
FExp 6	2	f	Jump	Bandwidth	39111.3
FExp 6	2	f	Multijump	Duration	70.3333
FExp 6	2	f	Multijump	Peak Frequency	62500
FExp 6	2	f	Multijump	Bandwidth	59441.9
FExp 6	2	f	Upsweep	Duration	30.75
FExp 6	2	f	Upsweep	Peak Frequency	77490.2
FExp 6	2	f	Upsweep	Bandwidth	11572.2
FExp 6	3	f	Chevron	Duration	52
FExp 6	3	f	Chevron	Peak Frequency	75585.9
FExp 6	3	f	Chevron	Bandwidth	12304.6
FExp 6	3	f	Chirp	Duration	--
FExp 6	3	f	Chirp	Peak Frequency	--
FExp 6	3	f	Chirp	Bandwidth	--
FExp 6	3	f	Complex	Duration	80
FExp 6	3	f	Complex	Peak Frequency	76757.8
FExp 6	3	f	Complex	Bandwidth	9375
FExp 6	3	f	Downsweep	Duration	31
FExp 6	3	f	Downsweep	Peak Frequency	82031.2
FExp 6	3	f	Downsweep	Bandwidth	11718.8
FExp 6	3	f	Flat	Duration	47
FExp 6	3	f	Flat	Peak Frequency	74414.1
FExp 6	3	f	Flat	Bandwidth	3515.6
FExp 6	3	f	Inverse Chevron	Duration	--
FExp 6	3	f	Inverse Chevron	Peak Frequency	--
FExp 6	3	f	Inverse Chevron	Bandwidth	--
FExp 6	3	f	Jump	Duration	--
FExp 6	3	f	Jump	Peak Frequency	--
FExp 6	3	f	Jump	Bandwidth	--
FExp 6	3	f	Multijump	Duration	--
FExp 6	3	f	Multijump	Peak Frequency	--
FExp 6	3	f	Multijump	Bandwidth	--
FExp 6	3	f	Upsweep	Duration	30
FExp 6	3	f	Upsweep	Peak Frequency	71191.4
FExp 6	3	f	Upsweep	Bandwidth	16113.2
FExp 6	2	m	Chevron	Duration	--
FExp 6	2	m	Chevron	Peak Frequency	--
FExp 6	2	m	Chevron	Bandwidth	--
FExp 6	2	m	Chirp	Duration	--
FExp 6	2	m	Chirp	Peak Frequency	--
FExp 6	2	m	Chirp	Bandwidth	--
FExp 6	2	m	Complex	Duration	--
FExp 6	2	m	Complex	Peak Frequency	--
FExp 6	2	m	Complex	Bandwidth	--
FExp 6	2	m	Downsweep	Duration	--
FExp 6	2	m	Downsweep	Peak Frequency	--
FExp 6	2	m	Downsweep	Bandwidth	--
FExp 6	2	m	Flat	Duration	--
FExp 6	2	m	Flat	Peak Frequency	--
FExp 6	2	m	Flat	Bandwidth	--
FExp 6	2	m	Inverse Chevron	Duration	--
FExp 6	2	m	Inverse Chevron	Peak Frequency	--
FExp 6	2	m	Inverse Chevron	Bandwidth	--
FExp 6	2	m	Jump	Duration	--
FExp 6	2	m	Jump	Peak Frequency	--
FExp 6	2	m	Jump	Bandwidth	--
FExp 6	2	m	Multijump	Duration	--
FExp 6	2	m	Multijump	Peak Frequency	--
FExp 6	2	m	Multijump	Bandwidth	--
FExp 6	2	m	Upsweep	Duration	--
FExp 6	2	m	Upsweep	Peak Frequency	--
FExp 6	2	m	Upsweep	Bandwidth	--
FExp 6	3	m	Chevron	Duration	--
FExp 6	3	m	Chevron	Peak Frequency	--
FExp 6	3	m	Chevron	Bandwidth	--
FExp 6	3	m	Chirp	Duration	--
FExp 6	3	m	Chirp	Peak Frequency	--
FExp 6	3	m	Chirp	Bandwidth	--
FExp 6	3	m	Complex	Duration	--
FExp 6	3	m	Complex	Peak Frequency	--
FExp 6	3	m	Complex	Bandwidth	--
FExp 6	3	m	Downsweep	Duration	--
FExp 6	3	m	Downsweep	Peak Frequency	--
FExp 6	3	m	Downsweep	Bandwidth	--
FExp 6	3	m	Flat	Duration	--
FExp 6	3	m	Flat	Peak Frequency	--
FExp 6	3	m	Flat	Bandwidth	--
FExp 6	3	m	Inverse Chevron	Duration	--
FExp 6	3	m	Inverse Chevron	Peak Frequency	--
FExp 6	3	m	Inverse Chevron	Bandwidth	--
FExp 6	3	m	Jump	Duration	--
FExp 6	3	m	Jump	Peak Frequency	--
FExp 6	3	m	Jump	Bandwidth	--
FExp 6	3	m	Multijump	Duration	--
FExp 6	3	m	Multijump	Peak Frequency	--
FExp 6	3	m	Multijump	Bandwidth	--
FExp 6	3	m	Upsweep	Duration	--
FExp 6	3	m	Upsweep	Peak Frequency	--
FExp 6	3	m	Upsweep	Bandwidth	--
FExp 7	2	f	Chevron	Duration	--
FExp 7	2	f	Chevron	Peak Frequency	--
FExp 7	2	f	Chevron	Bandwidth	--
FExp 7	2	f	Chirp	Duration	--
FExp 7	2	f	Chirp	Peak Frequency	--
FExp 7	2	f	Chirp	Bandwidth	--
FExp 7	2	f	Complex	Duration	--
FExp 7	2	f	Complex	Peak Frequency	--
FExp 7	2	f	Complex	Bandwidth	--
FExp 7	2	f	Downsweep	Duration	--
FExp 7	2	f	Downsweep	Peak Frequency	--
FExp 7	2	f	Downsweep	Bandwidth	--
FExp 7	2	f	Flat	Duration	--
FExp 7	2	f	Flat	Peak Frequency	--
FExp 7	2	f	Flat	Bandwidth	--
FExp 7	2	f	Inverse Chevron	Duration	--
FExp 7	2	f	Inverse Chevron	Peak Frequency	--
FExp 7	2	f	Inverse Chevron	Bandwidth	--
FExp 7	2	f	Jump	Duration	--
FExp 7	2	f	Jump	Peak Frequency	--
FExp 7	2	f	Jump	Bandwidth	--
FExp 7	2	f	Multijump	Duration	--
FExp 7	2	f	Multijump	Peak Frequency	--
FExp 7	2	f	Multijump	Bandwidth	--
FExp 7	2	f	Upsweep	Duration	--
FExp 7	2	f	Upsweep	Peak Frequency	--
FExp 7	2	f	Upsweep	Bandwidth	--
FExp 7	3	f	Chevron	Duration	--
FExp 7	3	f	Chevron	Peak Frequency	--
FExp 7	3	f	Chevron	Bandwidth	--
FExp 7	3	f	Chirp	Duration	--
FExp 7	3	f	Chirp	Peak Frequency	--
FExp 7	3	f	Chirp	Bandwidth	--
FExp 7	3	f	Complex	Duration	--
FExp 7	3	f	Complex	Peak Frequency	--
FExp 7	3	f	Complex	Bandwidth	--
FExp 7	3	f	Downsweep	Duration	--
FExp 7	3	f	Downsweep	Peak Frequency	--
FExp 7	3	f	Downsweep	Bandwidth	--
FExp 7	3	f	Flat	Duration	--
FExp 7	3	f	Flat	Peak Frequency	--
FExp 7	3	f	Flat	Bandwidth	--
FExp 7	3	f	Inverse Chevron	Duration	--
FExp 7	3	f	Inverse Chevron	Peak Frequency	--
FExp 7	3	f	Inverse Chevron	Bandwidth	--
FExp 7	3	f	Jump	Duration	--
FExp 7	3	f	Jump	Peak Frequency	--
FExp 7	3	f	Jump	Bandwidth	--
FExp 7	3	f	Multijump	Duration	--
FExp 7	3	f	Multijump	Peak Frequency	--
FExp 7	3	f	Multijump	Bandwidth	--
FExp 7	3	f	Upsweep	Duration	--
FExp 7	3	f	Upsweep	Peak Frequency	--
FExp 7	3	f	Upsweep	Bandwidth	--
FExp 7	2	m	Chevron	Duration	--
FExp 7	2	m	Chevron	Peak Frequency	--
FExp 7	2	m	Chevron	Bandwidth	--
FExp 7	2	m	Chirp	Duration	--
FExp 7	2	m	Chirp	Peak Frequency	--
FExp 7	2	m	Chirp	Bandwidth	--
FExp 7	2	m	Complex	Duration	--
FExp 7	2	m	Complex	Peak Frequency	--
FExp 7	2	m	Complex	Bandwidth	--
FExp 7	2	m	Downsweep	Duration	--
FExp 7	2	m	Downsweep	Peak Frequency	--
FExp 7	2	m	Downsweep	Bandwidth	--
FExp 7	2	m	Flat	Duration	--
FExp 7	2	m	Flat	Peak Frequency	--
FExp 7	2	m	Flat	Bandwidth	--
FExp 7	2	m	Inverse Chevron	Duration	--
FExp 7	2	m	Inverse Chevron	Peak Frequency	--
FExp 7	2	m	Inverse Chevron	Bandwidth	--
FExp 7	2	m	Jump	Duration	--
FExp 7	2	m	Jump	Peak Frequency	--
FExp 7	2	m	Jump	Bandwidth	--
FExp 7	2	m	Multijump	Duration	--
FExp 7	2	m	Multijump	Peak Frequency	--
FExp 7	2	m	Multijump	Bandwidth	--
FExp 7	2	m	Upsweep	Duration	--
FExp 7	2	m	Upsweep	Peak Frequency	--
FExp 7	2	m	Upsweep	Bandwidth	--
FExp 7	3	m	Chevron	Duration	--
FExp 7	3	m	Chevron	Peak Frequency	--
FExp 7	3	m	Chevron	Bandwidth	--
FExp 7	3	m	Chirp	Duration	--
FExp 7	3	m	Chirp	Peak Frequency	--
FExp 7	3	m	Chirp	Bandwidth	--
FExp 7	3	m	Complex	Duration	--
FExp 7	3	m	Complex	Peak Frequency	--
FExp 7	3	m	Complex	Bandwidth	--
FExp 7	3	m	Downsweep	Duration	--
FExp 7	3	m	Downsweep	Peak Frequency	--
FExp 7	3	m	Downsweep	Bandwidth	--
FExp 7	3	m	Flat	Duration	--
FExp 7	3	m	Flat	Peak Frequency	--
FExp 7	3	m	Flat	Bandwidth	--
FExp 7	3	m	Inverse Chevron	Duration	--
FExp 7	3	m	Inverse Chevron	Peak Frequency	--
FExp 7	3	m	Inverse Chevron	Bandwidth	--
FExp 7	3	m	Jump	Duration	--
FExp 7	3	m	Jump	Peak Frequency	--
FExp 7	3	m	Jump	Bandwidth	--
FExp 7	3	m	Multijump	Duration	--
FExp 7	3	m	Multijump	Peak Frequency	--
FExp 7	3	m	Multijump	Bandwidth	--
FExp 7	3	m	Upsweep	Duration	--
FExp 7	3	m	Upsweep	Peak Frequency	--
FExp 7	3	m	Upsweep	Bandwidth	--
FExp 8	2	f	Chevron	Duration	--
FExp 8	2	f	Chevron	Peak Frequency	--
FExp 8	2	f	Chevron	Bandwidth	--
FExp 8	2	f	Chirp	Duration	--
FExp 8	2	f	Chirp	Peak Frequency	--
FExp 8	2	f	Chirp	Bandwidth	--
FExp 8	2	f	Complex	Duration	--
FExp 8	2	f	Complex	Peak Frequency	--
FExp 8	2	f	Complex	Bandwidth	--
FExp 8	2	f	Downsweep	Duration	--
FExp 8	2	f	Downsweep	Peak Frequency	--
FExp 8	2	f	Downsweep	Bandwidth	--
FExp 8	2	f	Flat	Duration	--
FExp 8	2	f	Flat	Peak Frequency	--
FExp 8	2	f	Flat	Bandwidth	--
FExp 8	2	f	Inverse Chevron	Duration	--
FExp 8	2	f	Inverse Chevron	Peak Frequency	--
FExp 8	2	f	Inverse Chevron	Bandwidth	--
FExp 8	2	f	Jump	Duration	--
FExp 8	2	f	Jump	Peak Frequency	--
FExp 8	2	f	Jump	Bandwidth	--
FExp 8	2	f	Multijump	Duration	--
FExp 8	2	f	Multijump	Peak Frequency	--
FExp 8	2	f	Multijump	Bandwidth	--
FExp 8	2	f	Upsweep	Duration	--
FExp 8	2	f	Upsweep	Peak Frequency	--
FExp 8	2	f	Upsweep	Bandwidth	--
FExp 8	3	f	Chevron	Duration	--
FExp 8	3	f	Chevron	Peak Frequency	--
FExp 8	3	f	Chevron	Bandwidth	--
FExp 8	3	f	Chirp	Duration	--
FExp 8	3	f	Chirp	Peak Frequency	--
FExp 8	3	f	Chirp	Bandwidth	--
FExp 8	3	f	Complex	Duration	--
FExp 8	3	f	Complex	Peak Frequency	--
FExp 8	3	f	Complex	Bandwidth	--
FExp 8	3	f	Downsweep	Duration	--
FExp 8	3	f	Downsweep	Peak Frequency	--
FExp 8	3	f	Downsweep	Bandwidth	--
FExp 8	3	f	Flat	Duration	--
FExp 8	3	f	Flat	Peak Frequency	--
FExp 8	3	f	Flat	Bandwidth	--
FExp 8	3	f	Inverse Chevron	Duration	--
FExp 8	3	f	Inverse Chevron	Peak Frequency	--
FExp 8	3	f	Inverse Chevron	Bandwidth	--
FExp 8	3	f	Jump	Duration	--
FExp 8	3	f	Jump	Peak Frequency	--
FExp 8	3	f	Jump	Bandwidth	--
FExp 8	3	f	Multijump	Duration	--
FExp 8	3	f	Multijump	Peak Frequency	--
FExp 8	3	f	Multijump	Bandwidth	--
FExp 8	3	f	Upsweep	Duration	--
FExp 8	3	f	Upsweep	Peak Frequency	--
FExp 8	3	f	Upsweep	Bandwidth	--
FExp 8	2	m	Chevron	Duration	--
FExp 8	2	m	Chevron	Peak Frequency	--
FExp 8	2	m	Chevron	Bandwidth	--
FExp 8	2	m	Chirp	Duration	--
FExp 8	2	m	Chirp	Peak Frequency	--
FExp 8	2	m	Chirp	Bandwidth	--
FExp 8	2	m	Complex	Duration	29.5
FExp 8	2	m	Complex	Peak Frequency	72363.3
FExp 8	2	m	Complex	Bandwidth	11132.9
FExp 8	2	m	Downsweep	Duration	21
FExp 8	2	m	Downsweep	Peak Frequency	62109.4
FExp 8	2	m	Downsweep	Bandwidth	7617.2
FExp 8	2	m	Flat	Duration	26.6667
FExp 8	2	m	Flat	Peak Frequency	64322.9
FExp 8	2	m	Flat	Bandwidth	2929.69
FExp 8	2	m	Inverse Chevron	Duration	25
FExp 8	2	m	Inverse Chevron	Peak Frequency	60351.6
FExp 8	2	m	Inverse Chevron	Bandwidth	7031.2
FExp 8	2	m	Jump	Duration	30.6667
FExp 8	2	m	Jump	Peak Frequency	80957
FExp 8	2	m	Jump	Bandwidth	33105.5
FExp 8	2	m	Multijump	Duration	--
FExp 8	2	m	Multijump	Peak Frequency	--
FExp 8	2	m	Multijump	Bandwidth	--
FExp 8	2	m	Upsweep	Duration	26.9344
FExp 8	2	m	Upsweep	Peak Frequency	68401
FExp 8	2	m	Upsweep	Bandwidth	15023
FExp 8	3	m	Chevron	Duration	--
FExp 8	3	m	Chevron	Peak Frequency	--
FExp 8	3	m	Chevron	Bandwidth	--
FExp 8	3	m	Chirp	Duration	--
FExp 8	3	m	Chirp	Peak Frequency	--
FExp 8	3	m	Chirp	Bandwidth	--
FExp 8	3	m	Complex	Duration	--
FExp 8	3	m	Complex	Peak Frequency	--
FExp 8	3	m	Complex	Bandwidth	--
FExp 8	3	m	Downsweep	Duration	--
FExp 8	3	m	Downsweep	Peak Frequency	--
FExp 8	3	m	Downsweep	Bandwidth	--
FExp 8	3	m	Flat	Duration	--
FExp 8	3	m	Flat	Peak Frequency	--
FExp 8	3	m	Flat	Bandwidth	--
FExp 8	3	m	Inverse Chevron	Duration	--
FExp 8	3	m	Inverse Chevron	Peak Frequency	--
FExp 8	3	m	Inverse Chevron	Bandwidth	--
FExp 8	3	m	Jump	Duration	--
FExp 8	3	m	Jump	Peak Frequency	--
FExp 8	3	m	Jump	Bandwidth	--
FExp 8	3	m	Multijump	Duration	--
FExp 8	3	m	Multijump	Peak Frequency	--
FExp 8	3	m	Multijump	Bandwidth	--
FExp 8	3	m	Upsweep	Duration	--
FExp 8	3	m	Upsweep	Peak Frequency	--
FExp 8	3	m	Upsweep	Bandwidth	--
MFExp 1	2	f	Chevron	Duration	--
MFExp 1	2	f	Chevron	Peak Frequency	--
MFExp 1	2	f	Chevron	Bandwidth	--
MFExp 1	2	f	Chirp	Duration	--
MFExp 1	2	f	Chirp	Peak Frequency	--
MFExp 1	2	f	Chirp	Bandwidth	--
MFExp 1	2	f	Complex	Duration	--
MFExp 1	2	f	Complex	Peak Frequency	--
MFExp 1	2	f	Complex	Bandwidth	--
MFExp 1	2	f	Downsweep	Duration	--
MFExp 1	2	f	Downsweep	Peak Frequency	--
MFExp 1	2	f	Downsweep	Bandwidth	--
MFExp 1	2	f	Flat	Duration	--
MFExp 1	2	f	Flat	Peak Frequency	--
MFExp 1	2	f	Flat	Bandwidth	--
MFExp 1	2	f	Inverse Chevron	Duration	--
MFExp 1	2	f	Inverse Chevron	Peak Frequency	--
MFExp 1	2	f	Inverse Chevron	Bandwidth	--
MFExp 1	2	f	Jump	Duration	--
MFExp 1	2	f	Jump	Peak Frequency	--
MFExp 1	2	f	Jump	Bandwidth	--
MFExp 1	2	f	Multijump	Duration	--
MFExp 1	2	f	Multijump	Peak Frequency	--
MFExp 1	2	f	Multijump	Bandwidth	--
MFExp 1	2	f	Upsweep	Duration	--
MFExp 1	2	f	Upsweep	Peak Frequency	--
MFExp 1	2	f	Upsweep	Bandwidth	--
MFExp 1	3	f	Chevron	Duration	--
MFExp 1	3	f	Chevron	Peak Frequency	--
MFExp 1	3	f	Chevron	Bandwidth	--
MFExp 1	3	f	Chirp	Duration	--
MFExp 1	3	f	Chirp	Peak Frequency	--
MFExp 1	3	f	Chirp	Bandwidth	--
MFExp 1	3	f	Complex	Duration	--
MFExp 1	3	f	Complex	Peak Frequency	--
MFExp 1	3	f	Complex	Bandwidth	--
MFExp 1	3	f	Downsweep	Duration	--
MFExp 1	3	f	Downsweep	Peak Frequency	--
MFExp 1	3	f	Downsweep	Bandwidth	--
MFExp 1	3	f	Flat	Duration	--
MFExp 1	3	f	Flat	Peak Frequency	--
MFExp 1	3	f	Flat	Bandwidth	--
MFExp 1	3	f	Inverse Chevron	Duration	--
MFExp 1	3	f	Inverse Chevron	Peak Frequency	--
MFExp 1	3	f	Inverse Chevron	Bandwidth	--
MFExp 1	3	f	Jump	Duration	--
MFExp 1	3	f	Jump	Peak Frequency	--
MFExp 1	3	f	Jump	Bandwidth	--
MFExp 1	3	f	Multijump	Duration	--
MFExp 1	3	f	Multijump	Peak Frequency	--
MFExp 1	3	f	Multijump	Bandwidth	--
MFExp 1	3	f	Upsweep	Duration	--
MFExp 1	3	f	Upsweep	Peak Frequency	--
MFExp 1	3	f	Upsweep	Bandwidth	--
MFExp 1	2	m	Chevron	Duration	--
MFExp 1	2	m	Chevron	Peak Frequency	--
MFExp 1	2	m	Chevron	Bandwidth	--
MFExp 1	2	m	Chirp	Duration	--
MFExp 1	2	m	Chirp	Peak Frequency	--
MFExp 1	2	m	Chirp	Bandwidth	--
MFExp 1	2	m	Complex	Duration	42
MFExp 1	2	m	Complex	Peak Frequency	67968.8
MFExp 1	2	m	Complex	Bandwidth	8203.2
MFExp 1	2	m	Downsweep	Duration	--
MFExp 1	2	m	Downsweep	Peak Frequency	--
MFExp 1	2	m	Downsweep	Bandwidth	--
MFExp 1	2	m	Flat	Duration	26
MFExp 1	2	m	Flat	Peak Frequency	66210.9
MFExp 1	2	m	Flat	Bandwidth	3808.6
MFExp 1	2	m	Inverse Chevron	Duration	--
MFExp 1	2	m	Inverse Chevron	Peak Frequency	--
MFExp 1	2	m	Inverse Chevron	Bandwidth	--
MFExp 1	2	m	Jump	Duration	--
MFExp 1	2	m	Jump	Peak Frequency	--
MFExp 1	2	m	Jump	Bandwidth	--
MFExp 1	2	m	Multijump	Duration	--
MFExp 1	2	m	Multijump	Peak Frequency	--
MFExp 1	2	m	Multijump	Bandwidth	--
MFExp 1	2	m	Upsweep	Duration	26.5
MFExp 1	2	m	Upsweep	Peak Frequency	69475.4
MFExp 1	2	m	Upsweep	Bandwidth	11049.1
MFExp 1	3	m	Chevron	Duration	--
MFExp 1	3	m	Chevron	Peak Frequency	--
MFExp 1	3	m	Chevron	Bandwidth	--
MFExp 1	3	m	Chirp	Duration	--
MFExp 1	3	m	Chirp	Peak Frequency	--
MFExp 1	3	m	Chirp	Bandwidth	--
MFExp 1	3	m	Complex	Duration	--
MFExp 1	3	m	Complex	Peak Frequency	--
MFExp 1	3	m	Complex	Bandwidth	--
MFExp 1	3	m	Downsweep	Duration	--
MFExp 1	3	m	Downsweep	Peak Frequency	--
MFExp 1	3	m	Downsweep	Bandwidth	--
MFExp 1	3	m	Flat	Duration	--
MFExp 1	3	m	Flat	Peak Frequency	--
MFExp 1	3	m	Flat	Bandwidth	--
MFExp 1	3	m	Inverse Chevron	Duration	--
MFExp 1	3	m	Inverse Chevron	Peak Frequency	--
MFExp 1	3	m	Inverse Chevron	Bandwidth	--
MFExp 1	3	m	Jump	Duration	--
MFExp 1	3	m	Jump	Peak Frequency	--
MFExp 1	3	m	Jump	Bandwidth	--
MFExp 1	3	m	Multijump	Duration	--
MFExp 1	3	m	Multijump	Peak Frequency	--
MFExp 1	3	m	Multijump	Bandwidth	--
MFExp 1	3	m	Upsweep	Duration	--
MFExp 1	3	m	Upsweep	Peak Frequency	--
MFExp 1	3	m	Upsweep	Bandwidth	--
MFExp 2	2	f	Chevron	Duration	57.625
MFExp 2	2	f	Chevron	Peak Frequency	73315.4
MFExp 2	2	f	Chevron	Bandwidth	15454.1
MFExp 2	2	f	Chirp	Duration	5
MFExp 2	2	f	Chirp	Peak Frequency	81445.3
MFExp 2	2	f	Chirp	Bandwidth	1757.8
MFExp 2	2	f	Complex	Duration	89.5
MFExp 2	2	f	Complex	Peak Frequency	79101.5
MFExp 2	2	f	Complex	Bandwidth	31054.7
MFExp 2	2	f	Downsweep	Duration	--
MFExp 2	2	f	Downsweep	Peak Frequency	--
MFExp 2	2	f	Downsweep	Bandwidth	--
MFExp 2	2	f	Flat	Duration	12
MFExp 2	2	f	Flat	Peak Frequency	75292.9
MFExp 2	2	f	Flat	Bandwidth	3515.7
MFExp 2	2	f	Inverse Chevron	Duration	--
MFExp 2	2	f	Inverse Chevron	Peak Frequency	--
MFExp 2	2	f	Inverse Chevron	Bandwidth	--
MFExp 2	2	f	Jump	Duration	48
MFExp 2	2	f	Jump	Peak Frequency	53906.2
MFExp 2	2	f	Jump	Bandwidth	36914
MFExp 2	2	f	Multijump	Duration	87
MFExp 2	2	f	Multijump	Peak Frequency	80273.4
MFExp 2	2	f	Multijump	Bandwidth	52095.1
MFExp 2	2	f	Upsweep	Duration	24.75
MFExp 2	2	f	Upsweep	Peak Frequency	76611.4
MFExp 2	2	f	Upsweep	Bandwidth	14794.9
MFExp 2	3	f	Chevron	Duration	--
MFExp 2	3	f	Chevron	Peak Frequency	--
MFExp 2	3	f	Chevron	Bandwidth	--
MFExp 2	3	f	Chirp	Duration	--
MFExp 2	3	f	Chirp	Peak Frequency	--
MFExp 2	3	f	Chirp	Bandwidth	--
MFExp 2	3	f	Complex	Duration	--
MFExp 2	3	f	Complex	Peak Frequency	--
MFExp 2	3	f	Complex	Bandwidth	--
MFExp 2	3	f	Downsweep	Duration	18
MFExp 2	3	f	Downsweep	Peak Frequency	76757.8
MFExp 2	3	f	Downsweep	Bandwidth	5859.4
MFExp 2	3	f	Flat	Duration	--
MFExp 2	3	f	Flat	Peak Frequency	--
MFExp 2	3	f	Flat	Bandwidth	--
MFExp 2	3	f	Inverse Chevron	Duration	--
MFExp 2	3	f	Inverse Chevron	Peak Frequency	--
MFExp 2	3	f	Inverse Chevron	Bandwidth	--
MFExp 2	3	f	Jump	Duration	24
MFExp 2	3	f	Jump	Peak Frequency	74414.1
MFExp 2	3	f	Jump	Bandwidth	30468.8
MFExp 2	3	f	Multijump	Duration	--
MFExp 2	3	f	Multijump	Peak Frequency	--
MFExp 2	3	f	Multijump	Bandwidth	--
MFExp 2	3	f	Upsweep	Duration	20.5
MFExp 2	3	f	Upsweep	Peak Frequency	74316.4
MFExp 2	3	f	Upsweep	Bandwidth	8691.42
MFExp 2	2	m	Chevron	Duration	--
MFExp 2	2	m	Chevron	Peak Frequency	--
MFExp 2	2	m	Chevron	Bandwidth	--
MFExp 2	2	m	Chirp	Duration	--
MFExp 2	2	m	Chirp	Peak Frequency	--
MFExp 2	2	m	Chirp	Bandwidth	--
MFExp 2	2	m	Complex	Duration	--
MFExp 2	2	m	Complex	Peak Frequency	--
MFExp 2	2	m	Complex	Bandwidth	--
MFExp 2	2	m	Downsweep	Duration	--
MFExp 2	2	m	Downsweep	Peak Frequency	--
MFExp 2	2	m	Downsweep	Bandwidth	--
MFExp 2	2	m	Flat	Duration	--
MFExp 2	2	m	Flat	Peak Frequency	--
MFExp 2	2	m	Flat	Bandwidth	--
MFExp 2	2	m	Inverse Chevron	Duration	--
MFExp 2	2	m	Inverse Chevron	Peak Frequency	--
MFExp 2	2	m	Inverse Chevron	Bandwidth	--
MFExp 2	2	m	Jump	Duration	--
MFExp 2	2	m	Jump	Peak Frequency	--
MFExp 2	2	m	Jump	Bandwidth	--
MFExp 2	2	m	Multijump	Duration	--
MFExp 2	2	m	Multijump	Peak Frequency	--
MFExp 2	2	m	Multijump	Bandwidth	--
MFExp 2	2	m	Upsweep	Duration	--
MFExp 2	2	m	Upsweep	Peak Frequency	--
MFExp 2	2	m	Upsweep	Bandwidth	--
MFExp 2	3	m	Chevron	Duration	--
MFExp 2	3	m	Chevron	Peak Frequency	--
MFExp 2	3	m	Chevron	Bandwidth	--
MFExp 2	3	m	Chirp	Duration	8
MFExp 2	3	m	Chirp	Peak Frequency	79687.5
MFExp 2	3	m	Chirp	Bandwidth	2343.7
MFExp 2	3	m	Complex	Duration	--
MFExp 2	3	m	Complex	Peak Frequency	--
MFExp 2	3	m	Complex	Bandwidth	--
MFExp 2	3	m	Downsweep	Duration	--
MFExp 2	3	m	Downsweep	Peak Frequency	--
MFExp 2	3	m	Downsweep	Bandwidth	--
MFExp 2	3	m	Flat	Duration	27
MFExp 2	3	m	Flat	Peak Frequency	80859.4
MFExp 2	3	m	Flat	Bandwidth	3515.6
MFExp 2	3	m	Inverse Chevron	Duration	34
MFExp 2	3	m	Inverse Chevron	Peak Frequency	72070.3
MFExp 2	3	m	Inverse Chevron	Bandwidth	19921.9
MFExp 2	3	m	Jump	Duration	--
MFExp 2	3	m	Jump	Peak Frequency	--
MFExp 2	3	m	Jump	Bandwidth	--
MFExp 2	3	m	Multijump	Duration	--
MFExp 2	3	m	Multijump	Peak Frequency	--
MFExp 2	3	m	Multijump	Bandwidth	--
MFExp 2	3	m	Upsweep	Duration	28.6667
MFExp 2	3	m	Upsweep	Peak Frequency	74365.2
MFExp 2	3	m	Upsweep	Bandwidth	17675.8
MFExp 3	2	f	Chevron	Duration	19
MFExp 3	2	f	Chevron	Peak Frequency	80273.4
MFExp 3	2	f	Chevron	Bandwidth	15820.3
MFExp 3	2	f	Chirp	Duration	--
MFExp 3	2	f	Chirp	Peak Frequency	--
MFExp 3	2	f	Chirp	Bandwidth	--
MFExp 3	2	f	Complex	Duration	--
MFExp 3	2	f	Complex	Peak Frequency	--
MFExp 3	2	f	Complex	Bandwidth	--
MFExp 3	2	f	Downsweep	Duration	--
MFExp 3	2	f	Downsweep	Peak Frequency	--
MFExp 3	2	f	Downsweep	Bandwidth	--
MFExp 3	2	f	Flat	Duration	12
MFExp 3	2	f	Flat	Peak Frequency	76757.8
MFExp 3	2	f	Flat	Bandwidth	1171.9
MFExp 3	2	f	Inverse Chevron	Duration	24.5
MFExp 3	2	f	Inverse Chevron	Peak Frequency	81152.4
MFExp 3	2	f	Inverse Chevron	Bandwidth	9668
MFExp 3	2	f	Jump	Duration	25.1667
MFExp 3	2	f	Jump	Peak Frequency	83105.5
MFExp 3	2	f	Jump	Bandwidth	30957
MFExp 3	2	f	Multijump	Duration	--
MFExp 3	2	f	Multijump	Peak Frequency	--
MFExp 3	2	f	Multijump	Bandwidth	--
MFExp 3	2	f	Upsweep	Duration	24.5333
MFExp 3	2	f	Upsweep	Peak Frequency	82929.7
MFExp 3	2	f	Upsweep	Bandwidth	18671.9
MFExp 3	3	f	Chevron	Duration	--
MFExp 3	3	f	Chevron	Peak Frequency	--
MFExp 3	3	f	Chevron	Bandwidth	--
MFExp 3	3	f	Chirp	Duration	8.5
MFExp 3	3	f	Chirp	Peak Frequency	81933.6
MFExp 3	3	f	Chirp	Bandwidth	2148.45
MFExp 3	3	f	Complex	Duration	38.3333
MFExp 3	3	f	Complex	Peak Frequency	80761.7
MFExp 3	3	f	Complex	Bandwidth	14355.5
MFExp 3	3	f	Downsweep	Duration	--
MFExp 3	3	f	Downsweep	Peak Frequency	--
MFExp 3	3	f	Downsweep	Bandwidth	--
MFExp 3	3	f	Flat	Duration	18.25
MFExp 3	3	f	Flat	Peak Frequency	72216.8
MFExp 3	3	f	Flat	Bandwidth	2783.18
MFExp 3	3	f	Inverse Chevron	Duration	35.875
MFExp 3	3	f	Inverse Chevron	Peak Frequency	76757.8
MFExp 3	3	f	Inverse Chevron	Bandwidth	14794.9
MFExp 3	3	f	Jump	Duration	24.5882
MFExp 3	3	f	Jump	Peak Frequency	78791.4
MFExp 3	3	f	Jump	Bandwidth	34570.3
MFExp 3	3	f	Multijump	Duration	--
MFExp 3	3	f	Multijump	Peak Frequency	--
MFExp 3	3	f	Multijump	Bandwidth	--
MFExp 3	3	f	Upsweep	Duration	27.5577
MFExp 3	3	f	Upsweep	Peak Frequency	76149.3
MFExp 3	3	f	Upsweep	Bandwidth	17826
MFExp 3	2	m	Chevron	Duration	41
[truncated: 1,241 more rows]
